# Supplementary material for: Liquid Chromatography‒Tandem Mass Spectrometry Analysis of Primary Metabolites and Phenolic Acids Across Five Citrus Species
Source: Curr Issues Mol Biol. 2025 Mar 26;47(4):223. doi: 10.3390/cimb47040223 (PMC12026233; doi:10.3390/cimb47040223)
Supplement: Supplementary file 1 [file cimb-47-00223-s001.zip › Table S1.xlsx]

## Sheet: Sheet1
Classification	Index	Q1 (Da)	Q3 (Da)	Molecular Weight (Da)	Formula	Ionization model	Compounds	Class I	Class II	CAS	Level	pomelo 1	pomelo 2	pomelo 3	sweet orange 1	sweet orange 2	sweet orange 3	orahmandarin 1	orahmandarin 2	orahmandarin 3	kumquat 1	kumquat 2	kumquat 3	lemon 1	lemon 2	lemon 3	mix01	mix02	mix03	mix04	cpd_ID	kegg_map
Primary metabolite	pme0490	124.04	78	123.032	C6H5NO2	[M+H]+	Nicotinic acid (Vitamin B3)	Others	Vitamin	59-67-6	B	10985000	10370000	10529000	21012000	20637000	21586000	11655000	12051000	12363000	30777000	33332000	36035000	33901000	31382000	33118000	36338000	36160000	35305000	37683000	--	--
Primary metabolite	pmf0248	403.36	373.1	402.35	C27H46O2	[M+H]+	Delta-Tocopherol	Others	Vitamin	119-13-1	B	11278000	11513000	11691000	46367000	45674000	47074000	57653000	59377000	58924000	2231000	2270300	2445300	16064000	14796000	15076000	32053000	32268000	31524000	32184000	--	--
Primary metabolite	mws1337	220.12	202.1	219.111	C9H17NO5	[M+H]+	D-Pantothenic Acid	Others	Vitamin	79-83-4	A	12593000	12708000	12190000	7880400	7937600	8302400	20116000	18596000	18460000	3713300	3854700	3589300	6855700	6936400	6697200	8572100	9515200	9479800	9154600	C00047	ko00300,ko00310,ko00780,ko00960,ko00970,ko01100,ko01110,ko01210,ko01230,ko02010
Primary metabolite	pme1383	170.08	134.1	169.074	C8H11NO3	[M+H]+	Pyridoxine	Others	Vitamin	65-23-6	A	544940	570710	449560	1266400	1208000	1413300	4340700	3781400	4374300	289390	389360	723210	684710	478010	430880	1147600	1209100	1258200	938030	--	--
Primary metabolite	mws0232	377.15	243.09	376.138	C17H20N4O6	[M+H]+	Riboflavin (Vitamin B2)	Others	Vitamin	83-88-5	B	402420	379040	402260	149200	127960	128610	5905100	5727700	5487900	69886	66526	75966	482370	482270	560500	1076000	1187800	1170500	954220	--	--
Primary metabolite	MA10039492	173.01	71.03	174.016	C6H6O6	[M-H]-	Dehydroascorbic acid	Others	Vitamin	490-83-5	B	311380	268590	250630	76828	68800	65406	133950	156950	129620	26938	16275	18852	256920	235990	216910	163720	226580	252700	240980	C01231	ko00500,ko01100
Primary metabolite	Zmjp000624	168.06	150.05	167.058	C8H9NO3	[M+H]+	Pyridoxal	Others	Vitamin	66-72-8	B	587330	633550	607360	2017200	2048800	2598900	270880	217080	216730	316270	394280	321780	129220	131750	136070	318950	434250	529150	620210	C00020	ko00230,ko00908,ko01100,ko01110
Primary metabolite	pme2596	184.06	148	183.053	C8H9NO4	[M+H]+	4-Pyridoxic acid	Others	Vitamin	82-82-6	B	67193	72181	57386	132860	146570	133560	42928	75126	80230	69750	59058	59157	60143	55827	61064	45961	54763	48906	46986	--	--
Primary metabolite	pma3101	256.2	124.1	256.082	C11H14NO6+	[M+H]+	Nicotinate D-ribonucleoside	Others	Vitamin	17720-18-2	B	13672	17156	16460	55899	85649	74278	84720	62921	89359	164010	173400	240750	27122	27783	30465	47881	44613	65476	63133	C03406	ko00220,ko00250,ko01100,ko01110,ko01230
Primary metabolite	Hmfn000531	175.02	87.01	176.032	C6H8O6	[M-H]-	L-Ascorbic acid (Vitamin C)	Others	Vitamin	50-81-7	B	14130	14330	12487	23398	16555	19175	6239.4	6879.9	8899.7	22839	27336	26667	19391	20645	16047	15343	14403	9743.3	15258	C15987	ko00760,ko01100
Primary metabolite	mws0133	123.06	80.05	122.048	C6H6N2O	[M+H]+	Nicotinamide	Others	Vitamin	98-92-0	B	9815.7	14332	11287	87075	97539	96105	14043	12705	11801	7572.1	9442.4	8931.1	5120.4	4819.5	8425.7	16402	23263	22898	28184	--	--
Primary metabolite	pme1014	445.3	341.3	444.303	C31H40O2	[M+H]+	Menatetrenone (Vitamin K2)	Others	Vitamin	11032-49-8	B	5401.6	4869.4	4377.9	6263.6	5817.2	5762.5	3672.6	4881	3744.1	4675.7	5257.9	5286.7	4848.2	4082.6	3304.3	5069	4927.5	4809.9	5383	C16326	ko00592
Primary metabolite	pmb0789	332.13	152.07	331.127	C14H21NO8	[M+H]+	Pyridoxine-5'-O-glucoside	Others	Vitamin	-	B	16629	19634	16676	27769	17350	21134	13405	13240	14731	22491	25093	22736	Not Detected	Not Detected	Not Detected	29558	13303	14677	13298	--	--
Primary metabolite	pmf0348	187.13	97	188.141	C10H20O3	[M-H]-	2,6-Dimethyl-7-octene-2,3,6-triol	Others	Saccharides and Alcohols	73815-21-1	B	44478000	48313000	43838000	68883000	62049000	71571000	67478000	64728000	66951000	42642000	50956000	47588000	56750000	51293000	48250000	53688000	56597000	54084000	55135000	C01595	ko00591,ko01040,ko01100
Primary metabolite	pme0534	195.05	74.9	196.058	C6H12O7	[M-H]-	Gluconic acid	Others	Saccharides and Alcohols	526-95-4	A	43673000	41863000	44127000	5043900	5191700	5279800	40520000	40738000	40320000	15269000	16156000	15379000	31718000	32630000	32944000	25631000	26593000	27105000	25954000	C16614	--
Primary metabolite	mws2523	421.08	241.1	422.083	C12H23O14P	[M-H]-	Trehalose 6-phosphate	Others	Saccharides and Alcohols	4484-88-2	A	14382000	14195000	12838000	34828000	35062000	39886000	65239000	64581000	66081000	12209000	14283000	15262000	23180000	19900000	17495000	27398000	31150000	32210000	31362000	C01712	--
Primary metabolite	mws0264	341.11	119	342.116	C12H22O11	[M-H]-	D-Trehalose*	Others	Saccharides and Alcohols	99-20-7	A	14734000	14749000	14525000	18864000	18018000	20650000	16471000	18181000	18527000	15317000	16125000	16621000	18159000	18237000	18490000	16263000	15860000	14992000	17482000	--	--
Primary metabolite	pme3163	289	97	290.04	C7H15O10P	[M-H]-	D-Sedoheptuiose 7-phosphate	Others	Saccharides and Alcohols	2646-35-7	B	15390000	15973000	14122000	18515000	18372000	19872000	17603000	19384000	19403000	15865000	16372000	16265000	18035000	19321000	19543000	16294000	16867000	14706000	18190000	C21514	--
Primary metabolite	Zmyn000110	258.04	78.96	259.046	C6H14NO8P	[M-H]-	D-Glucosamine 1-phosphate	Others	Saccharides and Alcohols	2152-75-2	B	7565000	7345400	9068600	8358700	8123700	8998400	4475000	7085100	6530000	9763400	9608700	10101000	6630900	7566200	6895200	6891600	6546100	5972900	6134000	C15205	--
Primary metabolite	pme0500	503.16	323	504.169	C18H32O16	[M-H]-	D-Melezitose	Others	Saccharides and Alcohols	597-12-6	B	579620	548540	525610	1306300	1358000	1356200	2736000	2442800	2532200	67782	84225	131600	6543300	6637900	6708300	2432200	2478300	2680100	2710100	--	--
Primary metabolite	mws4175	175.02	85.03	176.032	C6H8O6	[M-H]-	D-Glucurono-6,3-lactone	Others	Saccharides and Alcohols	32449-92-6	B	5371800	5470600	5744800	6783500	6859600	7124900	6504900	6450100	6383200	6822200	7109600	6871000	4798800	4525700	4656200	8599200	8358900	13411000	15298000	C00517	ko00071
Primary metabolite	Lmqn000351	325.11	59.01	326.121	C12H22O10	[M-H]-	Rutinose	Others	Saccharides and Alcohols	90-74-4	B	2382200	2487000	2510100	3586400	3580500	3620800	7001500	7796900	8001600	17711	16217	19833	2837000	2780000	2656500	2867500	2910400	2888200	2908500	--	--
Primary metabolite	Hmqp000191	505.18	127.03	504.17	C18H32O16	[M+H]+	Planteose	Others	Saccharides and Alcohols	470-57-5	A	16603	16769	18334	12174000	12294000	11662000	790090	853940	845630	20802	16283	19046	2707600	2586500	2712300	3522000	3690900	3710300	3771500	C14151	ko00130,ko01100,ko01110
Primary metabolite	mws5040	365.11	203.05	364.078	C12H21O11Na	[M+H]+	Turanose	Others	Saccharides and Alcohols	547-25-1	A	18144	20491	17338	25676	31645	28670	2055600	1242100	1259300	3666100	3742200	3584700	2178300	1883300	2731600	1258100	1307700	1176400	1258000	C00483	ko00350,ko00950,ko01100,ko01110
Primary metabolite	Hmcn000192	209.07	59.01	210.073	C7H14O7	[M-H]-	Sedoheptulose	Others	Saccharides and Alcohols	3019-74-7	B	15053000	18720000	19242000	16971000	19792000	17801000	23224000	21857000	25017000	11382000	13091000	10783000	2116700	1909900	3038600	23225000	26494000	25685000	26698000	C00072	ko00053,ko00480,ko01100,ko01110
Primary metabolite	mws1164	179.06	59.01	180.063	C6H12O6	[M-H]-	D-Fructose*	Others	Saccharides and Alcohols	7660-25-5	A	1936200	2289200	1503300	1485700	1285800	1228500	3236200	1992900	2466100	2094600	2541900	2455700	1235500	1448200	2589300	2573800	2478700	2244100	2324700	C01089	ko00072,ko00650,ko01100
Primary metabolite	mws4170	179.06	59.01	180.063	C6H12O6	[M-H]-	D-Glucose*	Others	Saccharides and Alcohols	14431-43-7	A	332040	338900	267870	545260	562980	745660	202370	229490	241050	1476100	1799100	2069800	1067000	1192900	1272400	373090	350870	290600	690560	C00065	ko00260,ko00261,ko00270,ko00460,ko00600,ko00630,ko00920,ko00970,ko01100,ko01110,ko01200,ko01230,ko02010
Primary metabolite	Lmsn000381	341.11	89.02	342.116	C12H22O11	[M-H]-	D-Maltose*	Others	Saccharides and Alcohols	133-99-3	A	2297500	2384600	2367500	1605900	1641900	1536700	1270200	1499100	1619700	821280	624650	638920	1037500	1006700	963250	1477200	1730200	1703800	1804100	C02642	ko00240,ko00410,ko00770,ko01100
Primary metabolite	mws1499	149.05	59.01	150.053	C5H10O5	[M-H]-	D-Arabinose	Others	Saccharides and Alcohols	10323-20-3	B	1326400	1310700	1353800	97424	136640	128310	884440	833900	944380	403770	416940	412510	760570	737410	783680	773190	695650	624340	673370	C03884	--
Primary metabolite	ML10171848	147.03	85.03	148.037	C5H8O5	[M-H]-	D-Arabinono-1,4-lactone	Others	Saccharides and Alcohols	2782-09-4	B	693990	1090100	581150	593880	561260	695420	381990	1181300	1088900	1056400	933250	1000800	694630	699430	717300	903030	1061500	752750	868560	C01132	ko00052,ko01100
Primary metabolite	Zmzn000078	168.99	78.96	169.998	C3H7O6P	[M-H]-	Dihydroxyacetone phosphate	Others	Saccharides and Alcohols	57-04-5	B	1316500	1373600	1396200	145650	133180	179380	1168900	1067000	960680	51725	41881	56258	606360	567110	599280	852940	858300	716720	816850	C00437	ko00220,ko01100,ko01110,ko01210,ko01230
Primary metabolite	mws0889	135.03	75.01	136.037	C4H8O5	[M-H]-	D-Threonic Acid	Others	Saccharides and Alcohols	3909-12-4	B	869750	829130	826940	778610	907570	832340	841620	902550	976670	360150	452440	371830	575230	582930	677820	579700	622650	619720	644610	C08261	--
Primary metabolite	mws1080	341.11	179	342.116	C12H22O11	[M-H]-	Galactinol	Others	Saccharides and Alcohols	3687-64-7	A	469760	353020	466550	263350	354020	264130	544390	442280	587160	49297	31375	39116	563060	546550	570490	313220	388170	404960	396820	C00380	ko00240,ko01100
Primary metabolite	pme0519	341.11	119.03	342.116	C12H22O11	[M-H]-	D-Sucrose*	Others	Saccharides and Alcohols	57-50-1	A	240420	236920	233480	977960	1000300	944560	609870	618620	592290	871650	881930	854320	524660	557000	522240	700130	704300	732720	736930	C06010	ko00290,ko00650,ko00660,ko00770,ko01100,ko01110,ko01210,ko01230
Primary metabolite	MA10039641	341.11	89.02	342.116	C12H22O11	[M-H]-	Lactobiose	Others	Saccharides and Alcohols	63-42-3	A	241350	241320	235160	957550	959020	981530	616500	601470	602530	862800	882970	860190	521440	516530	526030	704710	682440	695030	754300	--	--
Primary metabolite	mws1090	259.02	97	260.03	C6H13O9P	[M-H]-	Glucose-1-phosphate*	Others	Saccharides and Alcohols	59-56-3	A	62859	55124	59730	170130	150970	209420	13844	14696	11595	8665.2	6388.4	7937.9	488500	574950	449950	117630	120370	123690	121530	C00811	ko00130,ko00350,ko00940,ko00950,ko00998,ko01100,ko01110
Primary metabolite	pme3705	193.04	73	194.043	C6H10O7	[M-H]-	D-Glucoronic acid*	Others	Saccharides and Alcohols	6556-12-3	B	111910	128050	96867	4616500	4573200	4646900	2111100	2226700	2052300	10955000	10686000	10744000	396070	264230	278080	2355600	2173400	2240100	2337300	--	--
Primary metabolite	Zmzn000079	199	78.96	200.009	C4H9O7P	[M-H]-	D-Erythrose-4-phosphate	Others	Saccharides and Alcohols	585-18-2	B	183080	194910	186320	1490700	1685500	1582200	3772300	3964300	3817200	3095600	3156300	2962100	368150	375440	413610	1378000	1329800	1378000	1344100	--	--
Primary metabolite	Zmyn000108	209.03	85.03	210.038	C6H10O8	[M-H]-	D-Saccharic acid	Others	Saccharides and Alcohols	87-73-0	A	40032	24555	20582	67931	73519	55701	175010	162570	161440	41657	16704	30405	234920	225790	242370	64316	72414	72431	66370	C00628	ko00350,ko01100
Primary metabolite	mws2608	222.1	84.05	221.09	C8H15NO6	[M+H]+	N-Acetyl-D-galactosamine	Others	Saccharides and Alcohols	1811-31-0	B	378800	424810	389840	2078200	2130500	2134200	427210	465020	448530	Not Detected	Not Detected	Not Detected	221090	222170	219750	1512100	1478000	1605800	1578300	C01197	ko00940,ko01100,ko01110
Primary metabolite	mws0214	181.07	71	182.079	C6H14O6	[M-H]-	D-Sorbitol	Others	Saccharides and Alcohols	50-70-4	B	351080	355450	347410	510670	504000	510110	177550	181580	184560	203980	212220	213490	199530	209320	197840	294420	284600	287590	306880	C14767	ko00591
Primary metabolite	pmf0174	157.16	157.2	158.167	C10H22O	[M-H]-	1-Decanol	Others	Saccharides and Alcohols	112-30-1	B	1051800	949130	1024100	4033300	3764800	3938600	498970	633420	575440	5383800	5418900	5245400	188940	194140	201910	1451900	1360900	1538500	1408100	C05853	ko00360
Primary metabolite	mws0866	259.02	97	260.03	C6H13O9P	[M-H]-	D-Glucose 6-phosphate*	Others	Saccharides and Alcohols	56-73-5	A	63360	62250	61064	64050	71467	69582	89611	125900	118730	79415	83010	84775	182240	171350	192610	120290	114660	133760	122570	--	--
Primary metabolite	pme1021	177.14	99	178.048	C6H10O6	[M-H]-	D-Glucono-1,5-lactone	Others	Saccharides and Alcohols	90-80-2	B	142440	148900	141470	84010	74150	59425	294420	457260	283560	188780	181420	182130	166050	170270	165670	148960	203190	211710	169150	C01158	--
Primary metabolite	Zmyn000083	338.99	78.96	339.996	C6H14O12P2	[M-H]-	D-Glucose 1,6-bisphosphate	Others	Saccharides and Alcohols	10139-18-1	B	8665.6	11543	6250.5	28821	20303	24585	19479	14541	16593	17741	18546	19290	133780	116060	143560	32302	27095	26264	34734	C00673	ko00030,ko01100
Primary metabolite	Lmmn000214	487.17	341.11	488.174	C18H32O15	[M-H]-	Solatriose	Others	Saccharides and Alcohols	528-40-5	B	154660	152370	139730	6972.8	5722.8	5735.7	114470	153140	118400	40484	40442	34260	117040	108610	88680	74654	116370	114670	115860	C06156	ko00520,ko01100
Primary metabolite	mws2104	193.07	99.01	194.079	C7H14O6	[M-H]-	D-Pinitol	Others	Saccharides and Alcohols	10284-63-6	B	150590	52488	117090	273010	538750	52306	57094	223290	379880	70971	197180	394850	92843	111190	69348	4821400	4011600	5963900	4851700	--	--
Primary metabolite	pme2755	222	144	221.09	C8H15NO6	[M+H]+	N-Acetyl-D-glucosamine	Others	Saccharides and Alcohols	7512-17-6	B	113660	108000	125380	97318	76742	70961	36188	30547	26340	Not Detected	Not Detected	Not Detected	75025	60838	74677	95052	143540	141350	156070	C06672	--
Primary metabolite	pme3313	259	97	260.03	C6H13O9P	[M-H]-	D-Fructose 6-phosphate*	Others	Saccharides and Alcohols	643-13-0	A	38157	45265	37356	28156	22527	18692	31108	58319	76582	16079	20487	15419	71105	73212	50565	23738	59116	43014	48419	C00198	ko00030,ko01100,ko01110,ko01200
Primary metabolite	Zmgn000173	149.05	75.01	150.053	C5H10O5	[M-H]-	D-Ribose	Others	Saccharides and Alcohols	50-69-1	B	54176	57796	52474	74619	73763	78947	59337	57983	62817	56584	59540	57429	54639	54866	46582	62288	57885	58211	56137	C14826	ko00591,ko01100
Primary metabolite	Zmgn000447	184.98	78.96	185.993	C3H7O7P	[M-H]-	3-Phospho-D-glyceric acid	Others	Saccharides and Alcohols	820-11-1	B	43745	42061	41789	52071	56087	67452	46085	48768	44867	21631	22324	22000	37312	41486	33864	58894	47549	52145	50507	C00330	ko00230,ko01100,ko02010
Primary metabolite	pmb0786	180.09	163.06	179.079	C6H13NO5	[M+H]+	D-Glucosamine	Others	Saccharides and Alcohols	3416-24-8	B	24286	19984	22432	25462	21990	22834	28194	25712	26616	30855	28133	29552	27088	27105	24825	22925	23084	23842	23142	C21924	ko00592,ko01110
Primary metabolite	pme0516	179.06	87	180.063	C6H12O6	[M-H]-	Inositol	Others	Saccharides and Alcohols	87-89-8	A	94860	110310	84910	940160	916070	966930	19178	26135	15525	Not Detected	Not Detected	Not Detected	24022	27010	31377	324370	345540	375040	376020	C05653	ko00380,ko01100
Primary metabolite	pmf0138	179.06	59	180.063	C6H12O6	[M-H]-	D-Mannose*	Others	Saccharides and Alcohols	3458-28-4	A	27402	20354	28256	87232	102940	87647	29401	32719	37058	13409	14314	17991	15257	13908	9774.6	27990	38058	35440	38433	C21297	--
Primary metabolite	Zmpn000095	261.04	78.96	262.045	C6H15O9P	[M-H]-	Sorbitol-6-phosphate	Others	Saccharides and Alcohols	20479-58-7	B	58709	61684	55646	52168	56687	52061	39943	34819	35364	807.87	1205.2	1126.7	14298	13593	14042	32790	32265	26592	29892	--	--
Primary metabolite	mws1333	341.11	113	342.116	C12H22O11	[M-H]-	Melibiose	Others	Saccharides and Alcohols	585-99-9	B	6994.4	8845.1	7119.4	31961	33477	20342	49789	48829	44316	14605	28491	13482	13406	11641	15294	22007	29384	21410	18335	C14463	ko00290,ko01110,ko01210
Primary metabolite	pmf0139	179.06	59	180.063	C6H12O6	[M-H]-	D-Galactose*	Others	Saccharides and Alcohols	59-23-4	A	6271.4	13630	10135	11727	20084	13625	Not Detected	Not Detected	Not Detected	Not Detected	Not Detected	Not Detected	6026.8	3046.7	13385	7417.4	6795.3	2273.7	4193.9	C00097	ko00260,ko00270,ko00311,ko00332,ko00430,ko00460,ko00480,ko00730,ko00770,ko00920,ko00970,ko01100,ko01110,ko01200,ko01230,ko04122
Primary metabolite	mws5038	341.11	89.02	342.116	C12H22O11	[M-H]-	Isomaltulose*	Others	Saccharides and Alcohols	13718-94-0	A	2157600	2433200	2977000	305250	265110	277530	184360	376940	303800	Not Detected	Not Detected	Not Detected	Not Detected	Not Detected	Not Detected	550850	488320	448450	432040	C00490	ko00660,ko01100
Primary metabolite	mws0120	258.11	104.11	257.103	C8H20NO6P	[M+H]+	Choline Alfoscerate	Lipids	PC	28319-77-9	A	24712	25358	31503	19627	21415	17005	16357	26159	22499	27135	26081	28336	22488	24789	15798	22101	21837	21692	25085	C16322	ko00592,ko01110
Primary metabolite	Zmyn000247	147.03	57.03	148.037	C5H8O5	[M-H]-	2-Hydroxyglutaric Acid*	Organic acids	Organic acids	13095-48-2	B	25546000	21982000	22943000	21737000	18057000	18546000	31107000	33931000	30995000	20049000	17450000	17361000	23019000	23253000	25348000	21743000	25885000	24775000	24152000	C00159	ko00051,ko00052,ko00520,ko01100,ko02010
Primary metabolite	pme3009	175.02	99	174.016	C6H6O6	[M+H]+	Trans-Citridic acid	Organic acids	Organic acids	4023-65-8	B	7438300	7234800	7378300	4881500	4817500	4964800	14534000	14391000	13952000	4429700	4543000	4423900	12063000	11984000	12249000	10836000	11196000	11903000	11590000	C00078	ko00260,ko00380,ko00400,ko00901,ko00966,ko00970,ko00998,ko01100,ko01110,ko01210,ko01230
Primary metabolite	Lmmn000806	131.03	87.05	132.042	C5H8O4	[M-H]-	Dimethylmalonic acid	Organic acids	Organic acids	595-46-0	B	8125100	7775400	7109300	12784000	12767000	14080000	7784700	10079000	9766500	8555100	11602000	10328000	8956900	8577900	9202700	15440000	14718000	14763000	14152000	C06424	ko00061,ko01100
Primary metabolite	mws0262	149.01	87	150.016	C4H6O6	[M-H]-	L-Tartaric acid	Organic acids	Organic acids	87-69-4	B	4476600	4623100	4312500	11351000	11507000	11637000	18678000	23519000	19888000	449770	436420	486520	4976700	4768300	4869000	8027300	9995200	9733700	9834800	--	--
Primary metabolite	pme0282	165.02	77.04	166.027	C8H6O4	[M-H]-	Phthalic acid	Organic acids	Organic acids	88-99-3	B	10334000	10484000	9069800	6801900	6821600	7455400	4781300	6955900	10422000	5001300	5480800	4787000	4280400	6458300	4843100	6528200	9354200	9802900	6920200	C00243	ko00052,ko01100,ko02010
Primary metabolite	mws0574	103.04	57.03	104.047	C4H8O3	[M-H]-	2-Hydroxyisobutyric acid	Organic acids	Organic acids	594-61-6	B	1941100	1871900	1883200	2266300	2146400	2192400	1235000	1211400	1270000	3444800	3782600	4055100	3787900	3686600	3572300	4164600	4625200	4616800	4344100	C01175	ko00940
Primary metabolite	Lmgn000188	89.02	59.01	90.032	C3H6O3	[M-H]-	D-Lactic Acid	Organic acids	Organic acids	10326-41-7	B	1039200	922660	1035100	2301800	2320100	2149800	4016800	4502000	4440500	361170	361880	372080	2866000	2707600	2546700	2319400	2105000	2274300	2327000	--	--
Primary metabolite	Lmbp000668	124.04	78.03	123.032	C6H5NO2	[M+H]+	Isonicotinic acid	Organic acids	Organic acids	55-22-1	B	3699500	4047700	3954900	865710	846030	902070	3604400	3769400	3411900	2236300	2112100	2480900	2606200	2699100	2654700	6432800	7133000	6849700	7338600	--	--
Primary metabolite	pme1975	103	59	104.06	C3H4O4	[M-H]-	Malonic acid	Organic acids	Organic acids	141-82-2	B	2361800	1960200	2098300	3433400	3411800	3644800	2127800	2366100	2043300	3284100	3038300	3213000	2261600	2093500	2147200	2352800	2138000	2264000	1963800	C06337	ko01100
Primary metabolite	pmb2826	147.03	87.1	148.037	C5H8O5	[M-H]-	L-Citramalic acid	Organic acids	Organic acids	6236-09-5	A	1281300	1303200	1091400	975030	1087100	1072200	385110	1438800	1308800	1463700	1510100	1638500	1164500	1189400	1038400	1241700	1380700	981650	1346100	C00140	ko00520,ko01100,ko02010
Primary metabolite	pme0274	132.1	69	131.095	C6H13NO2	[M+H]+	6-Aminocaproic acid	Organic acids	Organic acids	60-32-2	B	131450	134850	172050	125950	152330	172850	86164	159830	160160	60811	50677	45984	1040700	864120	888000	253410	237630	303820	246740	C00431	ko00310,ko00330,ko01100
Primary metabolite	Lmbn001467	158.08	116.07	159.09	C7H13NO3	[M-H]-	5-Acetamidopentanoic Acid	Organic acids	Organic acids	1072-10-2	B	394520	407680	429050	669280	632350	610210	2489900	2350900	2453200	1216000	1283200	1176600	982130	988270	1030900	1062700	1092800	1120600	1069500	--	--
Primary metabolite	mws0192	117.02	73	118.027	C4H6O4	[M-H]-	Succinic acid	Organic acids	Organic acids	110-15-6	B	1459200	1500000	1418800	1298600	1336500	1365000	1961000	1672400	1722200	1369600	1503500	1395600	921680	896220	1040800	1561800	1452400	1368000	1404500	C00407	ko00280,ko00290,ko00460,ko00960,ko00966,ko00970,ko01100,ko01110,ko01210,ko01230,ko02010
Primary metabolite	pme2380	145.01	101	146.022	C5H6O5	[M-H]-	α-Ketoglutaric acid	Organic acids	Organic acids	328-50-7	B	1005800	1051300	887700	168340	190460	204940	873410	1146000	1106900	130480	157270	209090	861810	891460	887850	693580	710490	568730	1342700	C00670	ko00564,ko00565
Primary metabolite	mws0344	165.04	75	166.048	C5H10O6	[M-H]-	D-Xylonic acid	Organic acids	Organic acids	526-91-0	A	222170	233590	232980	993570	954990	961600	623420	622410	583790	885980	844030	890660	506890	532510	530890	665600	734630	717990	749900	C03589	ko00360,ko01100
Primary metabolite	mws0277	191.06	85	192.063	C7H12O6	[M-H]-	Quinic Acid	Organic acids	Organic acids	77-95-2	B	57765	41515	45919	116670	151350	130910	295660	322940	347280	53859	44287	60070	487880	473370	493730	138080	171280	124300	150650	C00230	ko01100,ko01110
Primary metabolite	Zmgn000217	129.02	85.03	130.027	C5H6O4	[M-H]-	Methylenesuccinic acid	Organic acids	Organic acids	97-65-4	A	455710	437610	351870	573380	508260	435330	641560	748270	609630	464210	428830	448110	390290	422320	422680	470060	482610	451600	488910	C00216	--
Primary metabolite	mws0376	115	71	116.011	C4H4O4	[M-H]-	Fumaric acid	Organic acids	Organic acids	110-17-8	B	413320	407210	415740	481630	470960	499730	420120	423910	414160	405960	394330	404900	383550	382790	372910	495830	432890	417360	395980	--	--
Primary metabolite	mws2628	118.09	87.05	117.07	C5H11NO2	[M+H]+	N-Methyl-4-aminobutyric acid	Organic acids	Organic acids	1119-48-8	B	368240	359670	420530	205890	223260	224190	559910	502910	497650	22988	31184	24164	362220	357390	339850	375750	435590	448790	459550	--	--
Primary metabolite	pme3186	169	79	169.998	C3H7O6P	[M-H]-	DL-Glyceraldehyde-3-phosphate	Organic acids	Organic acids	591-59-3	B	120650	95095	112770	301680	293750	304190	655080	558840	671590	1462700	1431000	1722100	358010	341800	346900	346510	364720	376960	372300	C05841	ko00760,ko01100
Primary metabolite	mws0237	187.1	125	188.105	C9H16O4	[M-H]-	Azelaic acid	Organic acids	Organic acids	123-99-9	B	22776	22137	12591	1355400	1382900	1358200	82792	91097	89117	104200	94968	88235	264110	249650	268250	430710	467750	459440	498250	C02504	ko00290,ko00620,ko01100,ko01110,ko01210,ko01230
Primary metabolite	pmb3101	175.06	115	176.068	C7H12O5	[M-H]-	2-Isopropylmalic Acid	Organic acids	Organic acids	49601-06-1	A	251610	282600	282240	1007000	964130	1011500	2431400	2880100	2840700	129200	127170	122590	253480	255550	239950	890230	831020	887360	887510	--	--
Primary metabolite	mws1189	193.04	72.8	194.033	C6H10O7	[M-H]-	D-Galacturonic acid*	Organic acids	Organic acids	685-73-4	B	188610	184190	173460	196520	202130	213090	240430	233500	233000	166690	176470	184980	190300	184150	178470	201780	199880	200940	196470	C07289	ko00591
Primary metabolite	Lmbn001364	131.03	87.05	132.042	C5H8O4	[M-H]-	4-Hydroxy-2-Oxopentanoic Acid*	Organic acids	Organic acids	3318-73-8	B	170970	131730	125960	202830	141430	183340	285360	312340	312150	212760	413920	368950	145100	148250	137430	226880	226660	257980	202640	C16537	--
Primary metabolite	mws0236	124.01	80	125.015	C2H7NO3S	[M-H]-	2-Aminoethanesulfonic acid	Organic acids	Organic acids	107-35-7	B	246220	236380	237460	24985	33957	32055	24711	15132	20306	Not Detected	Not Detected	Not Detected	125910	123190	120510	73890	77094	80731	81993	--	--
Primary metabolite	pme3011	104.07	68.8	103.063	C4H9NO2	[M+H]+	γ-Aminobutyric acid	Organic acids	Organic acids	56-12-2	B	28422	21142	28442	159430	140910	174540	145190	154490	130810	149030	142400	109380	114560	116700	103870	83503	102590	102200	97935	C00489	ko00071,ko00310,ko01100
Primary metabolite	pme3207	141.02	59	142.027	C6H6O4	[M-H]-	Muconic acid	Organic acids	Organic acids	1119-72-8	B	11723	14109	15276	15969	19956	24009	252370	213820	228270	11397	9832.3	10953	88861	79969	108910	85244	87689	68728	83039	C16759	--
Primary metabolite	mws0208	145.05	101	146.058	C6H10O4	[M-H]-	Adipic Acid	Organic acids	Organic acids	124-04-9	B	63574	64757	45838	21316	19604	29157	13767	10092	9921.3	99616	77239	89485	88007	93148	85629	62111	70634	43916	25823	C05324	--
Primary metabolite	Lmbn000216	147.03	57.03	148.037	C5H8O5	[M-H]-	3-Methylmalic acid*	Organic acids	Organic acids	152204-30-3	B	96051	81053	84162	71248	73580	48284	131200	131160	127240	62588	60512	44714	85843	73667	88398	72715	104480	101390	96610	C00794	ko00051,ko00052,ko01100,ko02010
Primary metabolite	mws0576	103.04	59.1	104.047	C4H8O3	[M-H]-	3-Hydroxybutyric acid	Organic acids	Organic acids	300-85-6	B	73639	81235	78203	73389	84639	82078	82423	82126	70714	71573	66678	67516	84124	95586	85431	79693	100090	86643	78985	C03087	ko00310,ko01100
Primary metabolite	ML10176345	171.03	109.03	172.037	C7H8O5	[M-H]-	3-Dehydroshikimic acid	Organic acids	Organic acids	2922-42-1	B	31369	35500	35221	89555	89438	64399	333630	342250	307410	Not Detected	Not Detected	Not Detected	82327	73083	84475	72391	74644	70066	80103	--	--
Primary metabolite	mws0281	191.02	111.01	192.027	C6H8O7	[M-H]-	Citric Acid	Organic acids	Organic acids	77-92-9	A	44266	40394	57867	368140	386740	430540	138550	135560	141810	159550	202040	179960	75734	79817	85729	151820	132950	123240	117780	C07446	--
Primary metabolite	mws0567	146.09	87	145.085	C5H11N3O2	[M+H]+	4-Guanidinobutyric acid	Organic acids	Organic acids	463-00-3	B	34464	36073	103040	65508	103770	91114	12298	46883	172650	118150	124630	130090	72087	47658	201780	46970	48708	46515	45951	C19670	--
Primary metabolite	Wmzn000227	145.06	109.04	146.058	C6H10O4	[M-H]-	2,2-Dimethylsuccinic acid	Organic acids	Organic acids	597-43-3	B	38274	31485	29563	83720	83938	90587	65637	96035	89452	11850	11330	7760	62429	59518	62550	73189	76985	63775	59672	--	--
Primary metabolite	pme3096	118	74	119.022	C3H5NO4	[M-H]-	Aminomalonic acid	Organic acids	Organic acids	1068-84-4	B	97847	52155	84296	86105	108370	84308	41176	59906	57882	114520	139000	87667	61895	91165	58412	71870	66476	69919	68695	C02679	ko00061,ko01100,ko01110
Primary metabolite	mws0147	117.06	59	118.063	C5H10O3	[M-H]-	β-Hydroxyisovaleric acid	Organic acids	Organic acids	625-08-1	B	34179	31905	31559	218910	221830	241350	753110	818770	718980	26579	29696	31620	58237	52665	46713	164600	196480	196680	184100	--	--
Primary metabolite	Zmyn000453	191.02	111.01	192.027	C6H8O7	[M-H]-	Isocitric Acid	Organic acids	Organic acids	320-77-4	A	22044	30809	22325	15130	19795	30490	15961	30513	29693	82318	101530	118490	54189	53991	65840	40552	31637	26516	63702	--	--
Primary metabolite	Lmgn000160	131.05	70.03	132.053	C4H8N2O3	[M-H]-	3-Ureidopropionic Acid	Organic acids	Organic acids	462-88-4	A	16373	19253	23544	36859	31654	37997	40255	42967	35918	33910	37778	30580	41209	34136	34891	24810	27962	41485	36588	C15513	--
Primary metabolite	mws0671	120.07	74.1	119.058	C4H9NO3	[M+H]+	L-Homoserine	Organic acids	Organic acids	672-15-1	B	56563	48835	45903	75009	78544	73678	56945	51669	54580	31771	40376	36725	38413	43007	39502	61972	61036	71167	60635	C00559	ko00230,ko01100,ko02010
Primary metabolite	mws0275	133.01	71.01	134.022	C4H6O5	[M-H]-	L-Malic acid	Organic acids	Organic acids	97-67-6	A	66463	69374	67599	65079	66512	63782	14661	15061	13574	17232	12937	16814	24315	23979	20778	39888	41973	40832	39743	C16316	ko00592
Primary metabolite	Zmpn000638	130.05	88.04	131.069	C4H9N3O2	[M-H]-	3-Guanidinopropionic acid	Organic acids	Organic acids	353-09-3	B	27644	30809	22842	37142	34318	32791	20514	50269	43953	19547	21797	19452	19075	22006	18869	31670	31453	26081	32242	--	--
Primary metabolite	Lmgn000224	145.01	57.03	146.022	C5H6O5	[M-H]-	2-Methyl-3-oxosuccinic acid	Organic acids	Organic acids	-	B	18488	18674	12401	42078	40649	44998	30757	33921	43579	13961	16266	14512	12065	8462.5	7112.9	29523	25104	27813	36558	--	--
Primary metabolite	pmb2657	289.1	97.1	290.123	C10H18N4O6	[M-H]-	Argininosuccinic acid	Organic acids	Organic acids	2387-71-5	B	1442.3	2081.1	1742.9	61176	57208	57384	95431	100680	95797	541.61	652.44	670.6	10617	9127.1	6535.2	23762	26785	22158	23904	--	--
Primary metabolite	Lmbn001676	145.05	101.06	146.058	C6H10O4	[M-H]-	3-Hydroxy-3-Methyl-2-Oxopentanoic Acid	Organic acids	Organic acids	-	B	5662.1	7755.6	4834.4	32065	40295	29657	13606	11867	16511	7738.3	5959.3	5726.1	9211.5	6851.3	4864.9	14426	12663	11138	12795	--	--
Primary metabolite	mws0154	173.05	93	174.053	C7H10O5	[M-H]-	Shikimic acid	Organic acids	Organic acids	138-59-0	B	8320.4	10296	6542.1	12609	15604	12209	1690.3	2951.3	4230.7	Not Detected	Not Detected	Not Detected	8210.4	6686	7350.3	26156	33120	27947	33855	--	--
Primary metabolite	Lmmn003323	271.23	225.22	272.235	C16H32O3	[M-H]-	2-Hydroxyhexadecanoic acid	Organic acids	Organic acids	764-67-0	B	5648.5	7381	5421.9	49896	52468	55635	1700.7	3195.3	2316.2	4415.4	6616.7	6536.5	6074.6	4913.1	7077.7	22302	22392	26948	25268	--	--
Primary metabolite	pmf0420	149.06	74.9	150.068	C9H10O2	[M-H]-	Benzyl acetate	Organic acids	Organic acids	140-11-4	B	1144.1	1617.4	1516.6	7644.5	7021.2	6812.2	76822	69455	68296	Not Detected	Not Detected	Not Detected	3295	3446.1	3853.7	9697.5	11483	11032	9667	--	--
Primary metabolite	Lmbn003524	171.1	99.08	172.11	C9H16O3	[M-H]-	9-Oxononanoic acid	Organic acids	Organic acids	2553-17-5	B	7538900	6709000	6150100	3744600	3347100	4321600	4581100	3774700	3019000	7893100	9494700	8931500	Not Detected	Not Detected	Not Detected	4793900	6167500	4491900	8935900	C19636	--
Primary metabolite	Lmbn001288	131.03	87.04	132.042	C5H8O4	[M-H]-	2-Hydroxy-2-methyl-3-oxobutanoic acid*	Organic acids	Organic acids	71698-08-3	B	108480	95094	115840	182670	192510	195760	6824100	6919600	6873100	21661	21532	27177	Not Detected	Not Detected	Not Detected	1076000	878810	1007600	877660	--	--
Primary metabolite	pme0243	131.03	87.05	132.042	C5H8O4	[M-H]-	Glutaric acid	Organic acids	Organic acids	110-94-1	B	10494	8428.7	13560	42145	39989	48928	32238	26056	29035	16885	16859	15883	Not Detected	Not Detected	Not Detected	20347	21494	25418	24854	C00021	ko00270,ko01100,ko01230
Primary metabolite	pmb0981	348.07	136	347.063	C10H14N5O7P	[M+H]+	Adenosine 5'-monophosphate	Nucleotides and derivatives	Nucleotides and derivatives	61-19-8	B	23564000	20827000	19767000	21544000	19177000	17469000	28699000	31236000	31025000	20610000	19843000	19210000	21732000	20729000	21943000	22341000	23976000	24510000	22715000	C05003	--
Primary metabolite	pme1178	284.1	152	283.092	C10H13N5O5	[M+H]+	Guanosine	Nucleotides and derivatives	Nucleotides and derivatives	118-00-3	A	16346000	17116000	16494000	17225000	17532000	18578000	21243000	17271000	18133000	16939000	18084000	17349000	8125500	8400800	9306400	17485000	17377000	14896000	15601000	C02378	ko01100
Primary metabolite	pme3184	332.08	136	331.068	C10H14N5O6P	[M+H]+	2'-Deoxyadenosine-5'-monophosphate	Nucleotides and derivatives	Nucleotides and derivatives	653-63-4	B	4422100	4442700	4145000	11581000	12364000	13646000	21655000	21736000	23303000	3988600	4588400	4773000	7419300	6413600	5651300	9238700	10103000	10870000	9777400	C21944	--
Primary metabolite	pme2651	742.1	620.1	743.075	C21H28N7O17P3	[M-H]-	NADP (Nicotinamide adenine dinucleotide phosphate)	Nucleotides and derivatives	Nucleotides and derivatives	53-59-8	B	7554200	7843500	8909000	7930600	8580100	8861100	4433900	7442700	6581000	9348200	9594200	10351000	6211000	7567200	6761900	6857700	6655400	6018100	6206000	C14214	--
Primary metabolite	Lmqp000329	296.07	104.11	295.056	C8H14N3O7P	[M+H]+	5-Aminoimidazole ribonucleotide	Nucleotides and derivatives	Nucleotides and derivatives	25635-88-5	A	3611700	3627700	3598900	1867100	1901100	1787000	4988000	5072100	4941400	2105500	2369300	2393000	4990900	4882300	4962200	2632200	2610400	2602300	2759500	C00135	ko00340,ko00410,ko00970,ko01100,ko01110,ko01230,ko02010
Primary metabolite	mws0248	243.06	110	244.07	C9H12N2O6	[M-H]-	Uridine	Nucleotides and derivatives	Nucleotides and derivatives	58-96-8	B	8675600	8032700	8199400	14620000	14301000	14505000	9047900	7677000	7838900	581660	734050	695970	4645900	4636800	5241300	6876400	6410600	6251500	5624400	C02961	--
Primary metabolite	pme3967	312.13	180	311.123	C12H17N5O5	[M+H]+	2-(Dimethylamino)guanosine	Nucleotides and derivatives	Nucleotides and derivatives	2140-67-2	B	10549000	9997800	10340000	2712600	2618500	2771100	7590600	7315100	7257600	2568800	2735300	2728900	2431300	2476000	2421000	6278200	6629200	6848200	7354700	--	--
Primary metabolite	pme0264	243.1	127	242.09	C10H14N2O5	[M+H]+	Thymidine	Nucleotides and derivatives	Nucleotides and derivatives	50-89-5	B	5307800	5268100	5047200	885870	909680	835430	1353200	1485100	1366500	929040	959930	1089100	1771600	1693100	1854900	1738000	1714400	1631500	1728300	C03519	ko00360,ko01100
Primary metabolite	pme0257	111.02	80	112.027	C4H4N2O2	[M-H]-	Uracil	Nucleotides and derivatives	Nucleotides and derivatives	66-22-8	B	385530	352900	360130	625430	572640	573060	2307100	2277200	2312200	1221700	1190600	1101300	870290	942010	875330	924630	979400	1017000	1034300	--	--
Primary metabolite	pme1474	298.1	136	297.09	C11H15N5O3S	[M+H]+	5'-Deoxy-5'-(methylthio)adenosine	Nucleotides and derivatives	Nucleotides and derivatives	2457-80-9	A	483680	462170	433000	4290600	3734600	3666300	1152800	1295000	1085900	3940200	3864600	3506800	746080	762350	732600	1243000	1436400	1395800	1376100	C21649	--
Primary metabolite	pmb0374	136.06	118.9	135.054	C5H5N5	[M+H]+	2-Aminopurine	Nucleotides and derivatives	Nucleotides and derivatives	452-06-2	A	1026800	857640	754810	916370	659920	682490	440570	461420	420660	560450	505450	443560	671960	706060	654660	762960	928170	961570	946070	C02076	ko00710,ko01100
Primary metabolite	pme3007	402.99	159	404.002	C9H14N2O12P2	[M-H]-	Uridine 5'-diphosphate	Nucleotides and derivatives	Nucleotides and derivatives	27821-45-0	B	38251	36207	42596	61316	45768	51136	412770	483120	467380	18694	22706	19511	433350	441180	418090	143860	133900	150800	144850	--	--
Primary metabolite	pmc0066	333.05	137.05	332.052	C10H13N4O7P	[M+H]+	2'-Deoxyinosine-5'-monophosphate	Nucleotides and derivatives	Nucleotides and derivatives	3393-18-8	B	68850	70128	59498	99959	124030	128360	492530	502900	552980	100990	117630	122110	285410	308480	310350	253210	244280	224910	262990	C02216	--
Primary metabolite	Hmhp001812	282.12	136.06	281.112	C11H15N5O4	[M+H]+	2'-O-Methyladenosine	Nucleotides and derivatives	Nucleotides and derivatives	2140-79-6	B	143060	134250	133960	75921	85225	69645	241850	224360	193960	94736	126340	154090	252030	262380	293890	191180	217930	214480	224470	--	--
Primary metabolite	pme1194	228.1	112	227.091	C9H13N3O4	[M+H]+	2'-Deoxycytidine	Nucleotides and derivatives	Nucleotides and derivatives	951-77-9	B	307330	302670	302960	568460	581840	579480	321000	326250	321910	240610	239280	239830	244710	235610	231140	314510	310250	321110	305970	C14835	ko00591
Primary metabolite	mws0884	328.05	134.2	329.053	C10H12N5O6P	[M-H]-	Cyclic 3',5'-Adenylic acid	Nucleotides and derivatives	Nucleotides and derivatives	60-92-4	B	192890	185020	184700	206500	196450	202580	180050	175060	182890	194860	197540	196610	190350	191070	174040	189460	194380	191780	197420	C14825	ko00591,ko01100
Primary metabolite	ML10180524	244.09	112.05	243.086	C9H13N3O5	[M+H]+	Cytarabine	Nucleotides and derivatives	Nucleotides and derivatives	147-94-4	B	233830	229140	242690	140600	150860	163840	373300	382780	362080	46503	57210	59757	136200	136710	129920	208040	242570	223000	191520	C00077	ko00220,ko00330,ko00472,ko00480,ko01100,ko01110,ko01210,ko01230,ko02010
Primary metabolite	pme0183	152.06	135	151.049	C5H5N5O	[M+H]+	Isoguanine	Nucleotides and derivatives	Nucleotides and derivatives	3373-53-3	B	2628000	2806200	2598200	7463300	7772500	8133100	51612	71353	81796	282970	289740	291810	133410	164010	139200	390930	369650	297320	466370	C06196	ko00230
Primary metabolite	pme1373	306.05	110	307.057	C9H14N3O7P	[M-H]-	2'-Deoxycytidine-5'-monophosphate	Nucleotides and derivatives	Nucleotides and derivatives	1032-65-1	B	244040	271940	240330	27473	32411	32281	138280	190400	193700	82486	87316	90893	128550	137880	132390	141820	129410	137400	133900	C01924	--
Primary metabolite	pme3732	244.09	112	243.086	C9H13N3O5	[M+H]+	Cytidine	Nucleotides and derivatives	Nucleotides and derivatives	65-46-3	A	151330	139730	175280	60570	57035	45266	39665	44809	59926	86425	84124	103380	91335	95138	71778	192720	344710	468350	403710	C00755	ko00998,ko01100,ko01110
Primary metabolite	mws0863	213.02	97	214.024	C5H11O7P	[M-H]-	2-Deoxyribose-5'-phosphate	Nucleotides and derivatives	Nucleotides and derivatives	102916-66-5	B	400670	411120	426590	397150	406660	385970	89392	57254	74406	5057	3415.7	5893.8	86602	86871	88273	351430	374950	378760	378510	--	--
Primary metabolite	Zmfn000481	535.04	323.03	536.044	C14H22N2O16P2	[M-H]-	Uridine-5'-Diphosphate-D-Xylose	Nucleotides and derivatives	Nucleotides and derivatives	3616-06-6	B	3938.9	4898.4	4117.2	511950	510320	491940	67941	90164	81167	8131.6	9049.5	8622.6	85257	79637	80503	39104	40082	45400	39472	--	--
Primary metabolite	mws0847	150.08	133	149.07	C6H7N5	[M+H]+	1-Methyladenine	Nucleotides and derivatives	Nucleotides and derivatives	5142-22-3	B	122890	53797	107360	72050	81149	45991	64802	63993	46354	98940	86201	57572	83113	129740	37537	93202	85802	92121	87944	--	--
Primary metabolite	pmb0197	298.1	166.3	297.107	C11H15N5O5	[M+H]+	N7-Methylguanosine	Nucleotides and derivatives	Nucleotides and derivatives	20244-86-4	B	42906	46302	48876	271230	372080	256290	266670	232790	279310	6620.5	5936.9	6068.2	83028	75994	128740	144600	143640	140270	148490	--	--
Primary metabolite	mws0255	112.05	95	111.043	C4H5N3O	[M+H]+	Cytosine	Nucleotides and derivatives	Nucleotides and derivatives	71-30-7	B	31888	29749	34667	236990	265950	279970	636860	664490	640840	30082	27687	32778	76514	82017	79209	157360	139740	168300	149010	--	--
Primary metabolite	mws0668	283.07	151	284.076	C10H12N4O6	[M-H]-	Xanthosine	Nucleotides and derivatives	Nucleotides and derivatives	146-80-5	A	29772	22495	27240	51793	52513	52421	639800	722400	670010	10940	12702	11133	71998	67590	72430	129400	122060	134860	131510	--	--
Primary metabolite	pmb0998	364.07	152.1	363.058	C10H14N5O8P	[M+H]+	Guanosine 5'-monophosphate	Nucleotides and derivatives	Nucleotides and derivatives	85-32-5	B	23277	23420	17985	123420	116460	111300	2602300	2972700	2868200	7304.6	10547	6402	70953	72954	63791	293250	278350	284490	273090	C02947	ko00940,ko00941,ko00945,ko01100,ko01110
Primary metabolite	pme1184	268.1	152	267.097	C10H13N5O4	[M+H]+	2'-Deoxyguanosine	Nucleotides and derivatives	Nucleotides and derivatives	961-07-9	B	263810	248790	304150	615830	615610	705030	102900	126350	134910	222600	242450	217720	56057	56698	82315	172790	182650	160150	173210	C03996	--
Primary metabolite	pmb2922	565.05	323.1	566.055	C15H24N2O17P2	[M-H]-	Uridine 5'-diphospho-D-glucose	Nucleotides and derivatives	Nucleotides and derivatives	133-89-1	B	26346	48373	47897	84813	50598	85352	151550	118910	123570	68703	69533	66062	55360	49744	49634	65099	64831	65694	51921	--	--
Primary metabolite	pme0040	136.06	119	135.054	C5H5N5	[M+H]+	Adenine	Nucleotides and derivatives	Nucleotides and derivatives	73-24-5	B	36459	62224	57220	42721	40368	41902	26433	28708	30254	31411	34820	32415	36377	32135	29486	42527	37967	32599	35634	C08365	--
Primary metabolite	pmb0530	664.12	136.2	663.109	C21H27N7O14P2	[M+H]+	Nicotinic acid adenine dinucleotide	Nucleotides and derivatives	Nucleotides and derivatives	53-84-9	B	334130	133120	196050	3757600	4085000	3478300	418100	492410	204610	679510	666510	748870	26065	13898	7085.3	106410	170070	142480	168000	C00299	ko00240,ko01100,ko02010
Primary metabolite	pme3337	384.12	252	383.108	C14H17N5O8	[M+H]+	Succinyladenosine	Nucleotides and derivatives	Nucleotides and derivatives	4542-23-8	A	9383.5	8619.4	7142.3	3046.9	2293.1	4742.9	102280	108740	96629	6922.1	7345.5	8561.3	20069	28289	26945	30817	35915	33564	42372	--	--
Primary metabolite	pme3961	252.11	136	251.102	C10H13N5O3	[M+H]+	2'-Deoxyadenosine	Nucleotides and derivatives	Nucleotides and derivatives	958-09-8	B	84143	99847	91491	278520	276450	313150	146970	138900	143480	39678	37832	35694	10866	12752	13374	132040	132560	144630	131380	C00575	ko00230,ko01100
Primary metabolite	pme2117	426	159	427.029	C10H15N5O10P2	[M-H]-	Adenosine 5'-diphosphate	Nucleotides and derivatives	Nucleotides and derivatives	58-64-0	B	7520.8	6701.8	9252	14843	19233	20640	15609	19918	21819	2118	2705.9	3130.4	6941.4	5739.4	7876.2	11193	8893.1	8555.5	9335.6	--	--
Primary metabolite	mws1060	267.07	135	268.081	C10H12N4O5	[M-H]-	9-(Arabinosyl)hypoxanthine	Nucleotides and derivatives	Nucleotides and derivatives	7013-16-3	B	2963.9	2497.1	3094.8	10402	10119	10698	8754.1	11670	9874.3	Not Detected	Not Detected	Not Detected	5101.3	3911	4341.3	5682.8	7660.6	7581	7053.4	--	--
Primary metabolite	mws0675	335.06	123	334.057	C11H15N2O8P	[M+H]+	β-Nicotinamide mononucleotide	Nucleotides and derivatives	Nucleotides and derivatives	1094-61-7	B	20201	19654	14905	25715	15925	17220	49926	53257	40593	18752	8239.9	13631	4470.3	5238	Not Detected	27724	42779	32237	28855	C08247	--
Primary metabolite	pme0230	268.1	136.06	267.097	C10H13N5O4	[M+H]+	Adenosine	Nucleotides and derivatives	Nucleotides and derivatives	58-61-7	A	1312.7	1069.5	1639.6	7170.5	6359.8	6669.6	752.4	523.64	1066.9	1149.8	1292.2	1122.4	2736.1	3720.3	3033.1	4529.7	4356.2	4082.1	4972.1	C00423	ko00130,ko00360,ko00940,ko00998,ko01100,ko01110
Primary metabolite	Lmhp009773	515.32	261.22	514.314	C27H46O9	[M+H]+	1-α-Linolenoyl-glycerol-3-O-glucoside	Lipids	Glycerol ester	-	B	19998000	19735000	20584000	7847900	7577700	7565700	12622000	10415000	10752000	1783900	1785400	1973500	12195000	11856000	11378000	16917000	18332000	18522000	19245000	--	--
Primary metabolite	Lmhp011562	353.27	261.22	352.261	C21H36O4	[M+H]+	1-α-Linolenoyl-glycerol	Lipids	Glycerol ester	-	B	6510500	6924800	7083500	15367000	15477000	15669000	7093800	7774100	7620300	10091000	9561900	10124000	6383000	6392600	6531300	7798700	7846100	8614400	8504700	C00170	ko00270,ko00908,ko01100
Primary metabolite	Lmhp009190	679.39	263.24	678.383	C33H58O14	[M+H]+	2-Linoleoylglycerol-1,3-di-O-glucoside	Lipids	Glycerol ester	-	B	2528900	2634000	2793400	5694200	5649200	5648600	1823400	1550400	1613600	86751	84665	86953	1612600	1576300	1565700	3250000	3662000	3542000	3593300	--	--
Primary metabolite	Lmhp009526	515.32	261.22	514.314	C27H46O9	[M+H]+	2-α-Linolenoyl-glycerol-1-O-glucoside	Lipids	Glycerol ester	-	B	1937400	1951700	1669100	1440700	1326900	1397500	663150	835130	790790	1686900	1503700	1336600	429680	337210	338790	1361400	1423400	1538300	1605900	--	--
Primary metabolite	Lmhp009384	679.39	263.24	678.383	C33H58O14	[M+H]+	1-Linoleoylglycerol-2,3-di-O-glucoside	Lipids	Glycerol ester	-	B	Not Detected	Not Detected	Not Detected	238900	254470	255480	3379900	3123600	2830900	Not Detected	Not Detected	Not Detected	243440	216230	181710	339640	460490	396120	485440	--	--
Primary metabolite	pmb0296	357.3	265.4	356.293	C21H40O4	[M+H]+	1-Oleoyl-Sn-Glycerol	Lipids	Glycerol ester	129784-87-8	B	192420	181080	185400	227830	233890	284040	1243400	1139200	1129600	13632	15334	9232.3	206940	176860	162080	406510	408420	474220	476140	--	--
Primary metabolite	Lmhp011388	353.27	261.22	352.261	C21H36O4	[M+H]+	2-α-Linolenoyl-glycerol	Lipids	Glycerol ester	55268-58-1	B	234620	203030	229650	169600	168570	197860	142560	139360	142360	74389	80820	70875	127900	127590	130960	198130	182590	201160	189380	--	--
Primary metabolite	Lmhp008513	677.37	261.22	676.367	C33H56O14	[M+H]+	2-α-Linolenoyl-glycerol-1,3-di-O-glucoside	Lipids	Glycerol ester	-	A	59397	54093	61192	278630	271980	259500	433040	416560	415440	2420.9	1911.7	3820.1	76604	73952	76770	125810	142110	139640	147770	--	--
Primary metabolite	Lmhp112042	355.28	263.24	354.277	C21H38O4	[M+H]+	1-Linoleoylglycerol	Lipids	Glycerol ester	2277-28-3	B	128470	124690	102420	135500	102390	90502	88965	109180	87770	91998	95222	75928	71449	63913	53316	111100	114430	124170	127940	C00689	ko00500,ko01100,ko01110
Primary metabolite	Hmyn007168	483.27	255.23	484.278	C22H45O9P	[M-H]-	LPG 16:0	Lipids	Glycerol ester	-	B	13591	11958	12182	53583	51005	43422	90511	113040	111070	Not Detected	Not Detected	Not Detected	70657	70063	65057	55247	59999	55137	51948	--	--
Primary metabolite	Lmhp010573	517.34	263.24	516.33	C27H48O9	[M+H]+	1-Linoleoylglycerol-3-O-glucoside	Lipids	Glycerol ester	-	B	34477	48000	35721	54247	76784	55443	17250	28931	14749	438430	482390	491570	43867	47945	48928	271490	254890	313820	322090	--	--
Primary metabolite	Lmhp012042	355.28	263.24	354.277	C21H38O4	[M+H]+	2-Linoleoylglycerol	Lipids	Glycerol ester	3443-82-1	B	35688	36906	32095	5902.2	5725.1	6748.6	442280	456600	480250	5877.8	5630.5	4795.2	19645	21663	21417	75955	75417	80533	77241	--	--
Primary metabolite	Hmyn007087	555.29	225	556.299	C25H49O11P	[M-H]-	LPI 16:0	Lipids	Glycerol ester	-	B	4511.5	5246.7	4061.9	72065	54950	46315	5136	9842.5	9443.5	4612.1	4362.9	2828.2	5860.9	4810.3	3620.8	12311	15196	18347	22246	--	--
Primary metabolite	Lmhp008744	677.37	261.22	676.367	C33H56O14	[M+H]+	1-α-Linolenoyl-glycerol-2,3-di-O-glucoside	Lipids	Glycerol ester	-	B	3184	4395.5	5362	54106	50617	56880	6503.6	5606.4	8430.4	3600	3828.6	4143.4	5843.5	4691	3288	10932	15964	15936	15326	--	--
Primary metabolite	Lmhp010334	517.34	263.24	516.33	C27H48O9	[M+H]+	2-Linoleoylglycerol-1-O-glucoside	Lipids	Glycerol ester	-	B	313.33	256.02	343.12	1843.3	1714.1	1912.9	2016.5	2251.9	2014.6	143.89	265.75	382.27	844.71	1012.6	610.76	896.01	979.61	565.94	899.31	--	--
Primary metabolite	pmp001284	331.28	313.27	330.277	C19H38O4	[M+H]+	Monopalmitin	Lipids	Glycerol ester	542-44-9	B	105070	116140	110510	5444.2	4080	4881.2	8876.9	8363.7	8525.5	1240600	1291300	1304100	Not Detected	Not Detected	Not Detected	197670	225380	216960	197040	--	--
Primary metabolite	Zmyn005384	299.26	253.26	300.266	C18H36O3	[M-H]-	2R-Hydroxyoctadecanoic Acid	Lipids	Free fatty acids	26633-48-7	B	20205000	18999000	20981000	51996000	47682000	47666000	70462000	73588000	75467000	2046700	2186200	2067400	34671000	32415000	32941000	39009000	42503000	40480000	42219000	--	--
Primary metabolite	pmb2787	293.21	275.1	294.219	C18H30O3	[M-H]-	9-Oxo-10E,12Z-octadecadienoic acid	Lipids	Free fatty acids	54232-59-6	B	4368500	4430900	4382100	20200000	20636000	20064000	51750000	55076000	53003000	1010900	997190	1086400	15851000	14843000	14792000	19148000	19999000	18651000	18596000	--	--
Primary metabolite	Lmbn004240	329.23	199.13	330.241	C18H34O5	[M-H]-	9,10-Dihydroxy-12,13-epoxyoctadecanoic acid	Lipids	Free fatty acids	-	B	552210	581450	546970	1543100	1382500	1487800	2625300	2760000	2668600	76519	95301	134720	7167600	6290900	6978300	2441200	2747400	2562400	2737800	C17759	--
Primary metabolite	pmb2786	293.21	235.17	294.219	C18H30O3	[M-H]-	9-Hydroxy-10,12,15-octadecatrienoic acid*	Lipids	Free fatty acids	89886-42-0	B	2321900	2710000	2503000	15652000	14975000	15224000	13287000	11880000	12043000	397390	411360	428090	6771800	6870000	6839100	5925300	6178400	6362900	6715600	--	--
Primary metabolite	Lmyn007883	287.22	287.22	288.23	C16H32O4	[M-H]-	9,16-Dihydroxypalmitic acid	Lipids	Free fatty acids	38076-49-2	B	3277900	3168900	3451700	3892200	3827300	3650100	7762700	6638100	6938000	867470	821330	880460	6066400	5782000	5860300	4556800	4874300	5166100	5328300	--	--
Primary metabolite	pmb2792	293.21	193.1	294.219	C18H30O3	[M-H]-	13-Hydroxy-6,9,11-octadecatrienoic acid	Lipids	Free fatty acids	74784-20-6	B	10765000	12454000	9455900	8058500	6705000	8202500	6412000	9011000	7391500	4895800	4482500	5224600	4351300	5494800	5409400	8210200	9235000	11627000	9116400	C01742	--
Primary metabolite	Rfmb087	311.22	293.21	312.23	C18H32O4	[M-H]-	9-Hydroxy-13-oxo-10-octadecenoic Acid	Lipids	Free fatty acids	-	B	2377800	3651500	2808600	3820400	3077900	3283600	3814900	1665800	4684500	4661300	5689500	5449700	3862500	4107400	4005900	2688600	2457500	2782600	2850700	--	--
Primary metabolite	pmb1650	279.2	149.4	278.225	C18H30O2	[M+H]+	Octadeca-11E,13E,15Z-trienoic acid	Lipids	Free fatty acids	25575-00-2	B	2878300	3110400	2779700	4914900	4774100	5683600	6441800	6379800	6461600	4527300	5024900	4802000	2683800	2708200	2750200	3735600	4036100	3562100	3805000	C00073	ko00270,ko00966,ko00970,ko01100,ko01110,ko01210,ko01230
Primary metabolite	mws2623	281.25	281.25	282.256	C18H34O2	[M-H]-	11-Octadecanoic acid(Vaccenic acid)	Lipids	Free fatty acids	506-17-2	A	546540	540450	396370	79565	68426	80548	415160	479520	473900	85125	106360	91463	2300300	2462500	2346400	600370	531670	542910	708040	C00979	ko00270,ko00908,ko00920,ko01100,ko01110,ko01200,ko01230,ko04122
Primary metabolite	mws0359	241.22	241.22	242.225	C15H30O2	[M-H]-	Pentadecanoic Acid	Lipids	Free fatty acids	1002-84-2	B	2691600	2416600	3301000	2834700	3025700	3101500	1634000	2562900	2418400	3377300	3665300	3740700	2285700	2817100	2506800	2282300	2268100	2137000	2124300	--	--
Primary metabolite	mws1489	283.26	283.26	284.272	C18H36O2	[M-H]-	Stearic Acid	Lipids	Free fatty acids	57-11-4	B	788290	942610	897040	3284000	2978800	3448000	1235700	1137200	1396600	2079500	2048100	2066100	1919400	2178600	2183900	1543800	1613700	1611000	1411800	C03665	--
Primary metabolite	Zmjn004133	311.22	293.21	312.23	C18H32O4	[M-H]-	9S-Hydroperoxy-10E,12Z-octadecadienoic acid	Lipids	Free fatty acids	5502-91-0	B	857020	1168500	831060	1227000	1278000	1165500	480400	1157100	1100500	1020300	1430100	1701300	1455000	828000	1110500	438820	556520	447690	406260	C03690	--
Primary metabolite	Lmbn005662	295.23	171.1	296.235	C18H32O3	[M-H]-	9(10)-EpOME;(9R,10S)-(12Z)-9,10-Epoxyoctadecenoic acid	Lipids	Free fatty acids	16833-56-0	B	941540	773070	719030	2099800	1630600	1627200	1411900	1792000	1510700	1420700	1032600	1073700	1194600	1123800	1035300	1204500	1525500	1705400	1506800	C00085	ko00052,ko00500,ko00710,ko01100,ko01110,ko01200
Primary metabolite	YC512118	282.28	247.24	281.272	C18H35NO	[M+H]+	Oleamide (9-Octadecenamide)	Lipids	Free fatty acids	301-02-0	A	639390	691110	682860	286310	312660	285330	692400	671240	645820	772160	794160	797410	873800	849190	822110	565550	640720	652680	665270	--	--
Primary metabolite	Lmbn005369	295.23	195.14	296.235	C18H32O3	[M-H]-	13(S)-HODE;13(S)-Hydroxyoctadeca-9Z,11E-dienoic acid*	Lipids	Free fatty acids	10219-69-9	A	1552400	1455700	1314900	2350500	1963600	1933900	1164100	1382300	1164200	4599800	4794000	4909100	865940	826710	830330	1869600	2196000	2047800	1856200	C00257	ko00030,ko01100,ko01110,ko01200
Primary metabolite	pmn001610	307.26	307.3	308.272	C20H36O2	[M-H]-	Eicosadienoic acid	Lipids	Free fatty acids	5598-38-9	A	512070	523030	401410	76700	62749	96029	162890	276730	337160	258100	210240	274920	798350	907190	937190	608520	606640	468200	944750	C00019	ko00261,ko00270,ko00330,ko00908,ko01100,ko01110,ko01230,ko04122
Primary metabolite	mws0362	269.25	269.24	270.256	C17H34O2	[M-H]-	Heptadecanoic acid	Lipids	Free fatty acids	506-12-7	B	650310	504540	499140	244720	376520	379610	696080	618830	505350	155370	128750	148190	590630	544020	504560	429260	414510	526320	552070	C06032	ko00290,ko00660,ko01100,ko01210,ko01230
Primary metabolite	mws0396	281.25	281.25	282.256	C18H34O2	[M-H]-	Elaidic Acid	Lipids	Free fatty acids	112-79-8	B	221530	222270	181260	117950	154610	225190	118190	167480	193570	1017700	1244100	1364000	412870	443700	461140	255710	226410	197460	444130	C00263	ko00260,ko00270,ko00300,ko00920,ko01100,ko01110,ko01230
Primary metabolite	mws1488	255.23	237.22	256.24	C16H32O2	[M-H]-	Palmitic acid	Lipids	Free fatty acids	57-10-3	A	176460	177740	179370	520970	498390	498860	1019300	1100900	1055400	39186	39901	43092	326070	318050	302390	406110	393990	385810	384340	--	--
Primary metabolite	Lmyn008503	143.11	143.11	144.115	C8H16O2	[M-H]-	Octanoic acid	Lipids	Free fatty acids	124-07-2	B	2222600	2253800	2274600	1138800	1122200	1216800	622360	497120	889330	2664900	3006300	3037200	301190	249150	467400	813760	1081500	856900	982340	C00029	ko00040,ko00052,ko00053,ko00240,ko00500,ko00520,ko00561,ko00908,ko01100,ko01110
Primary metabolite	pmn001691	327.22	291.2	328.225	C18H32O5	[M-H]-	9,12,13-Trihydroxy-10,15-octadecadienoic acid	Lipids	Free fatty acids	-	B	625620	505290	656240	171750	182380	179120	563490	558280	498220	11587	14970	14604	237040	236280	240310	1300900	1528700	1498400	1515000	--	--
Primary metabolite	pmb0889	279.23	95.1	278.225	C18H30O2	[M+H]+	Punicic acid (9Z,11E,13Z-octadecatrienoic acid)	Lipids	Free fatty acids	544-72-9	B	162220	154360	159390	77698	87690	84900	278710	193890	191190	348780	304220	280280	209570	107260	87751	192630	235330	204150	341110	C00191	ko00040,ko00053,ko00520,ko00562,ko01100
Primary metabolite	pmb2799	295.23	195.2	296.235	C18H32O3	[M-H]-	12,13-Epoxy-9-Octadecenoic Acid	Lipids	Free fatty acids	6799-85-5	B	975500	956180	996120	578680	577160	559960	167340	161560	174270	1120000	1124500	1028200	182650	157920	159590	777150	793470	812450	877760	C06739	--
Primary metabolite	Lmbn005287	311.22	249.22	312.23	C18H32O4	[M-H]-	7S,8S-DiHODE; (9Z,12Z)-(7S,8S)-Dihydroxyoctadeca-9,12-dienoic acid	Lipids	Free fatty acids	143288-65-7	B	655480	674890	710700	347940	354920	361020	846390	729860	717370	12184	11456	14567	173680	172170	177730	394360	424210	437410	436270	--	--
Primary metabolite	Lmbn004685	311.22	223.17	312.23	C18H32O4	[M-H]-	5S,8R-DiHODE; (5S,8R,9Z,12Z)-5,8-Dihydroxyoctadeca-9,12-dienoate	Lipids	Free fatty acids	-	B	205610	164970	260320	279540	211600	245060	129270	133210	130440	154380	166090	169630	164850	268710	166920	117980	172510	182150	254250	C00008	ko00190,ko00195,ko00230,ko00908,ko01100,ko01110
Primary metabolite	Zmyn004548	291.2	235.17	292.204	C18H28O3	[M-H]-	12-Oxo-phytodienoic acid	Lipids	Free fatty acids	85551-10-6	B	36782	47882	43392	95813	88872	94973	447140	362980	389470	5546.1	5625	5142.4	111720	114830	105250	105250	136500	129070	140440	--	--
Primary metabolite	Hmqp005411	297.24	81.07	296.234	C18H32O3	[M+H]+	9-Oxo-12Z-Octadecenoic acid*	Lipids	Free fatty acids	112543-32-5	B	119640	121480	123620	251290	245580	254980	124850	129820	122520	104090	105840	104890	104310	106320	99811	138180	131650	136590	132010	C04717	ko00591,ko01100
Primary metabolite	pme2827	239	223	240.245	C16H32O	[M-H]-	Palmitaldehyde	Lipids	Free fatty acids	629-80-1	B	175880	161540	148680	17102	16549	15102	11723	8095.4	7121.6	Not Detected	Not Detected	Not Detected	89815	96055	88182	48696	62022	68007	81059	--	--
Primary metabolite	pmf0297	297.32	183.1	298.324	C20H42O	[M-H]-	1-Eicosanol	Lipids	Free fatty acids	629-96-9	B	168060	168730	179550	196570	200060	203970	106160	107900	114340	81960	82062	86129	83571	83705	81150	142120	135630	142250	145280	--	--
Primary metabolite	mws0119	227.2	227.2	228.209	C14H28O2	[M-H]-	Myristic Acid	Lipids	Free fatty acids	544-63-8	A	88707	89695	75172	752710	630820	767900	176730	170860	173540	137770	126180	161010	82642	58547	85331	161910	169530	145460	141890	C00147	ko00230,ko00908,ko01100
Primary metabolite	Hmqn003054	329.23	311.23	330.24	C18H34O5	[M-H]-	9,10,11-Trihydroxy-12-octadecenoic acid	Lipids	Free fatty acids	61911-67-9	B	75872	105710	73816	389680	366020	432570	121910	205820	215100	104710	118550	136280	78305	70079	68918	252540	272060	231640	223400	--	--
Primary metabolite	mws0383	267.23	267.23	268.24	C17H32O2	[M-H]-	10-Heptadecenoic Acid	Lipids	Free fatty acids	29743-97-3	B	70734	70425	83339	67351	78184	77628	88126	73293	77628	90322	88289	76950	66392	84199	70890	76560	68285	80507	79009	C02496	--
Primary metabolite	Zmpn003368	293.21	195.14	294.219	C18H30O3	[M-H]-	13S-Hydroxy-9Z,11E,15Z-octadecatrienoic acid	Lipids	Free fatty acids	87984-82-5	B	96759	44231	82794	59933	67749	36621	55098	48322	37638	75290	65398	45716	64331	100020	29359	69528	68675	73998	76043	C16321	ko00592,ko01110
Primary metabolite	pmb2789	309	209	310.214	C18H30O4	[M-H]-	13S-Hydroperoxy-6Z,9Z,11E-octadecatrienoic acid	Lipids	Free fatty acids	121107-97-9	B	69336	54673	64303	128500	120920	145640	38117	71077	70746	54926	58985	66293	60121	63676	54874	58514	56935	61208	43696	--	--
Primary metabolite	pmn001689	311.22	223.17	312.23	C18H32O4	[M-H]-	9-Hydroxy-12-oxo-15(Z)-octadecenoic acid	Lipids	Free fatty acids	-	B	43040	46013	45763	268940	279500	282870	522860	573550	553240	8089.3	9144	9465.5	58471	50561	51314	156370	146800	143130	143400	--	--
Primary metabolite	pmn001694	329.23	229.15	330.241	C18H34O5	[M-H]-	9,10,13-Trihydroxy-11-Octadecenoic Acid	Lipids	Free fatty acids	29907-57-1	A	374910	363190	345430	111750	109010	94076	2273200	2284300	2315800	228880	205570	222830	52291	58624	52899	443830	474290	494610	519330	--	--
Primary metabolite	pmb2640	199.17	199.17	200.178	C12H24O2	[M-H]-	Dodecanoic acid (Lauric acid)	Lipids	Free fatty acids	143-07-7	B	45119	73469	76263	46590	49927	48074	31657	35977	29889	39819	41590	41286	43401	39952	34888	39608	42424	40306	43302	--	--
Primary metabolite	pmb2804	311.1	171.3	312.23	C18H32O4	[M-H]-	13S-Hydroperoxy-9Z,11E-octadecadienoic acid	Lipids	Free fatty acids	33964-75-9	B	30251	37551	27368	53361	46659	57884	50206	45501	47126	28933	35888	31449	41776	32884	33299	34707	37736	43656	34074	C04056	ko00591
Primary metabolite	Lmbn003970	329.23	211.14	330.241	C18H34O5	[M-H]-	9,12,13-TriHOME; 9(S),12(S),13(S)-Trihydroxy-10(E)-octadecenoic acid	Lipids	Free fatty acids	97134-11-7	B	24316	22007	25734	46550	42315	44958	23583	18403	17400	9793.3	12622	14451	39917	14686	32660	22122	17846	23244	16346	C14827	ko00591,ko01100
Primary metabolite	Rfmb091	295.23	195.14	296.235	C18H32O3	[M-H]-	9S-Hydroxy-10E,12Z-octadecadienoic acid*	Lipids	Free fatty acids	15514-85-9	A	53547	52274	44613	27370	19554	20482	56005	52035	37152	10726	10335	12320	35072	41613	29122	30678	44156	42845	44341	C00279	ko00030,ko00400,ko00710,ko00750,ko00998,ko01100,ko01110,ko01200,ko01230
Primary metabolite	pmb2791	309.21	209.1	310.1	C18H30O4	[M-H]-	9-Hydroperoxy-10E,12,15Z-octadecatrienoic acid	Lipids	Free fatty acids	111004-08-1	B	9242.5	10800	12186	28280	31650	22839	67259	81624	70614	134730	150820	137520	28172	25433	24840	34547	34929	32960	40727	--	--
Primary metabolite	Lmyn012331	281.25	281.25	282.256	C18H34O2	[M-H]-	Petroselinic acid	Lipids	Free fatty acids	593-39-5	B	11059	3213.8	8482.6	24061	24422	28451	39189	45141	53946	15125	26350	23781	27350	25222	10564	13243	20147	12662	13635	C06030	ko00660
Primary metabolite	mws0361	253.22	235.19	254.225	C16H30O2	[M-H]-	Palmitoleic Acid	Lipids	Free fatty acids	373-49-9	A	293280	357440	343460	249590	235080	241750	96233	79460	127470	308700	354420	354900	27085	32453	51774	144410	176330	136150	164340	C00190	ko00520,ko00908,ko01100
Primary metabolite	pmf0293	269.29	209.2	270.292	C18H38O	[M-H]-	1-Octadecanol	Lipids	Free fatty acids	112-92-5	B	10747	13344	9492.8	76185	57688	46324	31593	29065	25990	24250	26484	18282	22626	10454	5479.3	19499	17946	16062	20214	C00624	ko00220,ko01100,ko01110,ko01210,ko01230
Primary metabolite	Lmbn005923	277.22	59.01	278.225	C18H30O2	[M-H]-	Crepenynic acid	Lipids	Free fatty acids	2277-31-8	A	16362	17682	11151	27107	23678	23630	23903	30609	25118	16341	14505	4234.9	18171	22098	19981	17030	16392	21639	23341	C01096	ko00051,ko01100
Primary metabolite	Lmbn006152	279.23	59.01	280.24	C18H32O2	[M-H]-	(9Z,11E)-Octadecadienoic acid	Lipids	Free fatty acids	2540-56-9	B	22914	22451	21868	237940	226280	237240	57482	114360	108480	18132	16941	20157	14812	11133	12852	83693	85796	77498	72239	--	--
Primary metabolite	Zmyn004714	297.24	183.14	298.251	C18H34O3	[M-H]-	Ricinoleic acid	Lipids	Free fatty acids	141-22-0	B	27976	31206	26779	38062	41484	40800	23161	20022	23624	11133	9633.6	10731	13882	13410	9221.3	20580	20872	24189	20354	--	--
Primary metabolite	Lmbn005443	293.21	235.17	294.219	C18H30O3	[M-H]-	13-KODE; (9Z,11E)-13-Oxooctadeca-9,11-dienoic acid*	Lipids	Free fatty acids	54739-30-9	B	12433	13855	8393.1	153800	186340	174690	15953	20716	16708	Not Detected	Not Detected	Not Detected	12200	13256	21901	93460	101820	92923	97570	--	--
Primary metabolite	Lmbn005487	313.24	251.24	314.246	C18H34O4	[M-H]-	12,13-DHOME; (9Z)-12,13-Dihydroxyoctadec-9-enoic acid	Lipids	Free fatty acids	263399-35-5	B	25048	21980	21917	24581	14617	17640	30027	16477	27711	22673	36655	44084	11918	10038	16802	29559	26476	29088	32099	C03848	--
Primary metabolite	Hmqp005455	297.24	81.07	296.234	C18H32O3	[M+H]+	15(R)-Hydroxylinoleic Acid*	Lipids	Free fatty acids	177931-23-6	B	12397	13031	11668	10015	11191	10105	9724	8701.7	8606.7	13330	11806	12656	10825	11967	9810.3	11981	10558	11659	13349	C07354	ko00591
Primary metabolite	mws0752	185.15	185.16	186.162	C11H22O2	[M-H]-	Undecylic Acid	Lipids	Free fatty acids	112-37-8	A	15087	10982	15411	18868	19967	28082	21648	16938	20465	23893	18253	15180	7769.8	3601.1	7066.7	14644	17106	16637	13114	C02427	--
Primary metabolite	pmb1452	275.1	213.2	273.267	C16H35NO2	[M+H]+	N-Lauryldiethanolamine	Lipids	Free fatty acids	1541-67-9	B	2809.5	2469.5	1922	2541.9	2250.2	1599.5	16762	20663	21614	Not Detected	Not Detected	Not Detected	7498	6220.4	7477.5	8942.6	9320	9254.1	11039	--	--
Primary metabolite	mws1491	279.23	279.23	280.24	C18H32O2	[M-H]-	Linoleic acid	Lipids	Free fatty acids	60-33-3	A	9242.9	11035	8057.1	6062.7	8741.6	6049.7	3153.4	5075.9	6396	1889.3	3187.6	1663.8	3067.4	5490.9	6051.8	6286	7662.8	4396.9	5359.7	C00041	ko00250,ko00270,ko00430,ko00450,ko00710,ko00970,ko00998,ko01100,ko01110,ko01200,ko01230,ko02010,ko04122
Primary metabolite	mws0366	277.22	277.22	278.225	C18H30O2	[M-H]-	γ-Linolenic Acid*	Lipids	Free fatty acids	506-26-3	A	5743.6	2856.3	1869.8	2191	1901.5	1918.6	3503.6	4520.6	1615.3	5801.6	1597.2	1597	1956.3	932.76	2214.6	1588.5	1937	2598.7	2912.5	C00245	ko00430,ko00920,ko01100,ko02010
Primary metabolite	mws0367	277.22	277.22	278.225	C18H30O2	[M-H]-	α-Linolenic Acid*	Lipids	Free fatty acids	463-40-1	A	294980	263280	293590	126890	125800	142110	263660	279140	284200	112750	106590	130360	Not Detected	Not Detected	Not Detected	257140	217280	245490	234700	C00153	ko00760,ko01100
Primary metabolite	Rfmb318	144.1	84.08	144.092	C7H14NO2+	[M]+	D-Proline betaine	Amino acids and derivatives	Amino acids and derivatives	1195-94-4	B	9377200	10611000	10960000	64156000	64863000	71749000	67540000	72834000	73403000	27671000	29215000	29046000	31826000	29550000	30409000	30954000	31070000	34762000	32931000	C00042	ko00020,ko00190,ko00250,ko00310,ko00350,ko00360,ko00620,ko00630,ko00640,ko00650,ko00760,ko00920,ko01100,ko01110,ko01200
Primary metabolite	Zmzn000113	146.05	102.06	147.053	C5H9NO4	[M-H]-	L-threo-3-Methylaspartate	Amino acids and derivatives	Amino acids and derivatives	6061-13-8	A	31376000	30399000	31902000	3916200	3885100	4191800	29416000	29577000	29784000	11069000	11843000	11240000	22243000	23151000	23462000	20163000	19284000	19771000	18660000	C00079	ko00360,ko00400,ko00460,ko00940,ko00960,ko00966,ko00970,ko00998,ko01100,ko01110,ko01210,ko01230,ko02010
Primary metabolite	pme0006	116.07	70.1	115.063	C5H9NO2	[M+H]+	L-Proline	Amino acids and derivatives	Amino acids and derivatives	147-85-3	A	32897000	35114000	35493000	2802900	3130200	3304800	30542000	33023000	34644000	1347000	1537200	1630200	21747000	22204000	22255000	22229000	22539000	22543000	20280000	C00062	ko00220,ko00261,ko00330,ko00472,ko00970,ko01100,ko01110,ko01230,ko02010
Primary metabolite	pme0193	147.08	84	146.069	C5H10N2O3	[M+H]+	L-Glutamine	Amino acids and derivatives	Amino acids and derivatives	56-85-9	A	17658000	16983000	15546000	47270000	45420000	53922000	16538000	20164000	18515000	25111000	24944000	24908000	19234000	19450000	19933000	26158000	25712000	23264000	27947000	C00408	ko00310,ko00960,ko01100,ko01110
Primary metabolite	pme2566	217.08	199	218.09	C8H14N2O5	[M-H]-	5-L-Glutamyl-L-amino acid	Amino acids and derivatives	Amino acids and derivatives	5875-41-2	B	12667000	14027000	13648000	55077000	46227000	59248000	68121000	75303000	71990000	2258100	2510100	2858200	18883000	17102000	17344000	36404000	38121000	38337000	38505000	--	--
Primary metabolite	mws0582	322.11	130	321.099	C11H19N3O6S	[M+H]+	S-(Methyl)glutathione	Amino acids and derivatives	Amino acids and derivatives	2922-56-7	A	10274000	13015000	14604000	15557000	15525000	15159000	13188000	16606000	13843000	15195000	12731000	16695000	15534000	11139000	13538000	14083000	13446000	13568000	13560000	C01633	--
Primary metabolite	ML10181668	130.09	84.08	129.079	C6H11NO2	[M+H]+	Cycloleucine*	Amino acids and derivatives	Amino acids and derivatives	52-52-8	A	14006000	14052000	12706000	12401000	10359000	8128600	16530000	19771000	18389000	12171000	10598000	10740000	14452000	12465000	12855000	13422000	15913000	14243000	15149000	C00124	ko00052,ko01100
Primary metabolite	Lmhp001670	231.16	72.08	231.17	C11H22N2O3	[M+H]+	L-Valyl-L-Leucine	Amino acids and derivatives	Amino acids and derivatives	3989-97-7	B	12205000	12235000	11677000	13323000	12901000	14434000	17121000	15023000	15681000	12416000	12306000	12473000	13353000	12815000	12378000	13525000	13614000	13102000	14116000	C06426	ko00591,ko01040,ko01100
Primary metabolite	mws1550	162.06	73.1	161.051	C6H11NO2S	[M+H]+	S-Allyl-L-cysteine	Amino acids and derivatives	Amino acids and derivatives	21593-77-1	B	6015300	6458100	6155800	27492000	25585000	29313000	39020000	42109000	41237000	1014800	1053000	1204700	13346000	13050000	12346000	17494000	17470000	17579000	17538000	--	--
Primary metabolite	mws0260	175.12	116	174.112	C6H14N4O2	[M+H]+	L-Arginine	Amino acids and derivatives	Amino acids and derivatives	74-79-3	A	9605600	10264000	8904900	11295000	11873000	13868000	6136700	8260700	8628400	12667000	13395000	14473000	9927200	10300000	10579000	11001000	9863100	9106200	11619000	C00334	ko00250,ko00330,ko00410,ko00650,ko00760,ko01100
Primary metabolite	mws0227	132.1	86.2	131.095	C6H13NO2	[M+H]+	L-Leucine*	Amino acids and derivatives	Amino acids and derivatives	61-90-5	A	11130000	8932300	9336500	17379000	14949000	14782000	13218000	16110000	14680000	23713000	22225000	24914000	6997100	6770000	6531900	15068000	14995000	15547000	15571000	C00502	ko00040,ko01100
Primary metabolite	pme0021	166.09	120.08	165.07	C9H11NO2	[M+H]+	L-Phenylalanine	Amino acids and derivatives	Amino acids and derivatives	63-91-2	A	6435300	7007900	6024200	7661900	7996800	9680300	4411800	5457200	6061400	8453400	9031900	9956900	6913800	6901800	7330000	7088000	6609300	6029500	7736000	C01026	ko00260,ko01100
Primary metabolite	Zmjp000182	189.13	70.07	188.127	C7H16N4O2	[M+H]+	N-Monomethyl-L-arginine	Amino acids and derivatives	Amino acids and derivatives	17035-90-4	B	30902	33134	35423	568070	595370	843200	6705500	6884300	7023400	44499	40371	40191	6404000	5516200	7525500	4098400	4135400	3973100	4087100	C00250	ko00750,ko01100
Primary metabolite	mws5037	203.14	86.1	202.132	C9H18N2O3	[M+H]+	L-Alanyl-L-leucine	Amino acids and derivatives	Amino acids and derivatives	3303-34-2	B	65921	75879	70974	50557	43637	41848	827360	855950	852440	123400	89595	161830	4344500	4913700	4581900	656580	701020	726330	734820	--	--
Primary metabolite	mws5042	223.11	120.09	222.1	C11H14N2O3	[M+H]+	L-Glycyl-L-phenylalanine	Amino acids and derivatives	Amino acids and derivatives	721-66-4	B	12603	11878	9345.5	31510	31549	29943	1290900	1350100	1374400	Not Detected	Not Detected	Not Detected	4041500	4128600	3870000	656450	739430	777530	804720	C00852	ko00940,ko00941,ko00945,ko01110
Primary metabolite	ML10198895	88.04	88.04	89.048	C3H7NO2	[M-H]-	N-Methylglycine	Amino acids and derivatives	Amino acids and derivatives	107-97-1	B	8212600	8999700	8151500	4841800	7711000	4997300	5824900	7401500	9203600	5362000	4937300	4592700	3822100	3968200	3785500	6743500	9184700	8238600	7972100	C01971	--
Primary metabolite	mws0636	313.15	166	312.147	C18H20N2O3	[M+H]+	L-Phenylalanyl-L-phenylalanine	Amino acids and derivatives	Amino acids and derivatives	2577-40-4	B	10540000	10788000	9085000	6964500	5771000	7080500	5662700	6769800	6179500	5955900	4847000	5026500	3512500	4269300	4481100	5839600	8965000	8675600	7875500	C00089	ko00052,ko00500,ko01100,ko01110,ko02010
Primary metabolite	Rfmb319	130.09	84.08	129.079	C6H11NO2	[M+H]+	Pipecolic acid*	Amino acids and derivatives	Amino acids and derivatives	4043-87-2	A	4709400	4894300	4498300	3113500	2946100	3733300	3708200	3952400	3829600	3042600	3235500	3107200	3443400	3596300	3547300	4906400	4548900	4173500	5060300	C00183	ko00280,ko00290,ko00311,ko00460,ko00770,ko00966,ko00970,ko01100,ko01110,ko01210,ko01230,ko02010
Primary metabolite	mws0736	189.12	86	188.116	C8H16N2O3	[M+H]+	N-Glycyl-L-leucine*	Amino acids and derivatives	Amino acids and derivatives	869-19-2	B	7216600	5133700	5667200	3458500	2946900	3412300	3191800	3567800	3624200	2963300	2949200	2748900	3151300	2545800	2328500	2862100	4466100	3998100	4284200	C01083	ko00500,ko01100,ko01110,ko02010
Primary metabolite	Lmhp002031	245.18	86.1	245.186	C12H24N2O3	[M+H]+	L-Leucyl-L-Leucine	Amino acids and derivatives	Amino acids and derivatives	3303-31-9	B	2069200	2017400	1904800	188690	165920	214240	1772800	1909000	2292700	67317	66251	78494	3115200	2478900	3272300	2640200	2445800	2694900	2603000	C00296	ko00400,ko01100
Primary metabolite	mws0256	118.09	72.1	117.079	C5H11NO2	[M+H]+	L-Valine	Amino acids and derivatives	Amino acids and derivatives	72-18-4	A	187840	203250	188290	130400	116680	118210	599620	797300	709210	166870	189500	172010	2994700	3525500	3333900	266440	325290	435790	308520	C00026	ko00020,ko00040,ko00053,ko00220,ko00250,ko00300,ko00310,ko00340,ko00430,ko00630,ko00650,ko00660,ko01100,ko01110,ko01200,ko01210,ko01230
Primary metabolite	mws5041	189.12	86.1	188.116	C8H16N2O3	[M+H]+	L-Glycyl-L-isoleucine*	Amino acids and derivatives	Amino acids and derivatives	19461-38-2	B	13568	8289.7	13366	40718	41151	38972	509370	466340	502150	9201.7	5847.9	11755	2458300	2523100	2561300	354500	431220	408830	451550	C17147	--
Primary metabolite	mws1375	304.15	185.09	303.143	C12H21N3O6	[M+H]+	Nicotianamine	Amino acids and derivatives	Amino acids and derivatives	34441-14-0	B	1232800	1282200	1260500	561720	649120	548670	12658000	10009000	10461000	3607600	3750300	4736000	2207800	1939200	2285100	2850900	3113900	3291600	3531500	--	--
Primary metabolite	pme1286	385.13	250	384.122	C14H20N6O5S	[M+H]+	S-(5'-Adenosy)-L-homocysteine	Amino acids and derivatives	Amino acids and derivatives	979-92-0	B	3576300	3853600	3812500	6059800	5895400	5835200	2080500	1865900	1864900	73902	86037	95654	1854300	1801500	1880900	1783000	1918000	2604300	2713500	--	--
Primary metabolite	mws0629	281.11	166	280.106	C13H16N2O5	[M+H]+	L-Aspartyl-L-Phenylalanine	Amino acids and derivatives	Amino acids and derivatives	13433-09-5	B	2176600	2026000	2540200	1101900	1324000	1210500	3000700	2610600	3458000	124340	121250	137740	1756300	1702100	1853900	2184000	2287500	2291600	2193400	C00475	ko00240,ko01100,ko02010
Primary metabolite	pme2735	399.2	250	398.137	C15H22N6O5S	[M+H]+	S-Adenosyl-L-methionine	Amino acids and derivatives	Amino acids and derivatives	29908-03-0	B	372970	296180	303680	492470	591410	481910	1818200	1769000	1555700	279850	306020	265760	1528200	1043400	953320	621300	691530	718170	677610	--	--
Primary metabolite	pme1002	138.09	103	137.084	C8H11NO	[M+H]+	L-Tyramine	Amino acids and derivatives	Amino acids and derivatives	51-67-2	B	969460	1107100	975990	2830000	2522800	2845700	4128300	4029600	4380800	95382	90096	80558	1446800	1223500	1373100	1651700	1668100	1610000	1774800	--	--
Primary metabolite	Lmqp000427	146.08	82.07	145.074	C6H11NO3	[M+H]+	N-Methyl-Trans-4-Hydroxy-L-Proline	Amino acids and derivatives	Amino acids and derivatives	4252-82-8	B	825410	1105700	784660	1160900	1247300	1131600	507200	1112800	1131700	926370	1340500	1584200	1406900	802000	1068100	394590	491050	446050	459240	C14577	--
Primary metabolite	pme0010	106	60	105.043	C3H7NO3	[M+H]+	L-Serine	Amino acids and derivatives	Amino acids and derivatives	56-45-1	B	2267900	1958800	1850000	2005800	1705000	1791400	957490	1119600	952320	1404600	1423000	1248600	1400700	1378400	1386800	1843200	2230700	2231200	2332200	C00818	ko00053,ko01100
Primary metabolite	Rfmb320	144.1	84.08	143.095	C7H13NO2	[M+H]+	1-Methylpiperidine-2-carboxylic acid	Amino acids and derivatives	Amino acids and derivatives	7730-87-2	B	326990	351580	371920	2400200	2502900	2744800	2944800	3033200	3180300	948010	1010200	946030	1149500	1078300	1071200	1112700	1075300	1331500	1244200	C00872	--
Primary metabolite	pmb2561	190.1	84	191.062	C7H13NO3S	[M-H]-	N-Acetyl-L-methionine	Amino acids and derivatives	Amino acids and derivatives	65-82-7	B	75650	68299	52953	7629800	7951500	8335000	333250	353140	375430	24069	21667	26182	524800	492800	517040	999410	1025000	1020300	1039600	C01494	ko00940,ko01100,ko01110
Primary metabolite	mws0124	247.11	130	246.1	C13H14N2O3	[M+H]+	N-(3-Indolylacetyl)-L-alanine	Amino acids and derivatives	Amino acids and derivatives	57105-39-2	B	111550	122250	112540	698670	675930	654650	5604200	5432900	5283300	17417	17552	19752	407450	400830	389630	854000	887790	884560	951960	--	--
Primary metabolite	mws1050	148.06	88	147.053	C5H9NO4	[M+H]+	O-Acetylserine	Amino acids and derivatives	Amino acids and derivatives	5147-00-2	B	413970	342780	475130	670250	659540	613560	295080	436910	320940	541600	588560	559870	388970	426050	444990	420650	425470	398650	422460	C17715	--
Primary metabolite	pmb2591	245.09	203.2	246.1	C13H14N2O3	[M-H]-	N-Acetyl-L-Tryptophan	Amino acids and derivatives	Amino acids and derivatives	1218-34-4	A	154810	195960	168870	61201	67638	71710	1272300	1175200	1159800	24611	24109	20613	320750	290670	328440	314400	335320	344200	347160	C00314	ko00750,ko01100
Primary metabolite	mws5035	279.17	120.08	278.163	C15H22N2O3	[M+H]+	L-Leucyl-L-phenylalanine	Amino acids and derivatives	Amino acids and derivatives	56217-82-4	B	335380	306030	359340	108700	125680	126970	178970	187920	192440	389090	434430	502090	285210	320890	303110	250430	235490	244800	268330	C03626	--
Primary metabolite	pme0120	118.09	101	117.079	C5H11NO2	[M+H]+	5-Aminovaleric acid	Amino acids and derivatives	Amino acids and derivatives	660-88-8	B	332820	337030	363820	119610	119520	125990	6985200	7375000	6944700	80271	80980	79669	280820	273490	273760	1170900	1123600	1107600	1074700	--	--
Primary metabolite	NK10251888	203.15	70.07	202.143	C8H18N4O2	[M+H]+	NG,NG-Dimethyl-L-arginine	Amino acids and derivatives	Amino acids and derivatives	30315-93-6	B	296580	263110	332600	287980	239130	234440	211860	231910	217110	333560	264470	347290	238060	233250	234840	226630	224200	229580	238540	--	--
Primary metabolite	pme2527	133	116	132.09	C5H12N2O2	[M+H]+	L-Ornithine	Amino acids and derivatives	Amino acids and derivatives	70-26-8	B	129260	144070	149870	352380	352760	342260	6717500	6479000	6415900	77750	77092	84800	236680	238310	233620	1129900	1107900	1198200	1049900	--	--
Primary metabolite	mws4176	237.12	120.09	236.116	C12H16N2O3	[M+H]+	L-Alanyl-L-Phenylalanine	Amino acids and derivatives	Amino acids and derivatives	3061-90-3	B	225150	198380	223610	111070	110400	110350	708300	765630	781520	97993	100150	95759	227810	217280	212440	289230	271750	281260	281020	C00255	ko00740,ko01100,ko01110,ko02010
Primary metabolite	pme2758	162.04	144	163.048	C5H9NO5	[M-H]-	4-Hydroxy-L-glutamic acid	Amino acids and derivatives	Amino acids and derivatives	3913-68-6	B	375060	368980	349590	513020	515790	519060	187340	189280	191420	205580	227370	217070	211690	215080	202160	304460	300730	303930	300740	C14762	ko00591
Primary metabolite	mws0254	156.08	110	155.069	C6H9N3O2	[M+H]+	L-Histidine	Amino acids and derivatives	Amino acids and derivatives	71-00-1	B	296010	261850	257930	32136	34927	28032	225750	167120	191240	15339	20283	16644	143730	348620	255970	192700	189600	269320	213400	C02614	ko00660,ko01100
Primary metabolite	mws0282	203.08	116.05	204.09	C11H12N2O2	[M-H]-	L-Tryptophan	Amino acids and derivatives	Amino acids and derivatives	73-22-3	A	334200	290550	312720	596930	576990	620310	453490	472800	474360	57363	65089	67559	136610	150810	158420	472450	402970	453860	419480	--	--
Primary metabolite	pme0008	176.1	113	175.096	C6H13N3O3	[M+H]+	L-Citrulline	Amino acids and derivatives	Amino acids and derivatives	372-75-8	B	34795	37322	39263	337630	332220	377700	798220	859270	839860	32835	38746	38064	103710	110540	82845	205990	205430	208540	211000	C02155	--
Primary metabolite	pme0181	170.09	124	169.085	C7H11N3O2	[M+H]+	3-Methyl-L-Histidine	Amino acids and derivatives	Amino acids and derivatives	368-16-1	B	33027	37741	31614	39734	41869	33616	46768	50335	32868	52617	30923	44976	65223	30219	30096	51018	48492	52630	54807	--	--
Primary metabolite	pme3388	189.13	144	188.127	C7H16N4O2	[M+H]+	Homoarginine	Amino acids and derivatives	Amino acids and derivatives	156-86-5	B	28358	25716	27170	780140	720140	852360	43771	47715	47831	32246	39013	48006	54997	64636	58925	275260	288150	292080	297400	C00482	ko00940,ko01100,ko01110
Primary metabolite	pme3017	104.07	58	103.063	C4H9NO2	[M+H]+	2-Aminoisobutyric acid	Amino acids and derivatives	Amino acids and derivatives	62-57-7	B	250730	267850	175040	978330	1051300	897350	268760	272780	202170	569090	528030	410050	48695	76780	78877	219080	243600	221780	208440	C02670	ko00053,ko01100
Primary metabolite	mws0193	190.12	127	189.111	C7H15N3O3	[M+H]+	L-Homocitrulline	Amino acids and derivatives	Amino acids and derivatives	1190-49-4	B	53087	148060	53877	142780	36341	36802	38214	40048	73152	144090	89749	229380	41186	15010	9523	44567	59071	62967	59999	--	--
Primary metabolite	pmb2673	210.04	135.1	211.048	C9H9NO5	[M-H]-	6-Hydroxydopaquinone	Amino acids and derivatives	Amino acids and derivatives	135791-48-9	B	120110	271720	129210	860500	945750	321790	590330	575890	108940	217990	39559	38556	40228	163120	167670	6279.3	5621.1	3726.7	3261.4	--	--
Primary metabolite	pme0026	147.11	84	146.106	C6H14N2O2	[M+H]+	L-Lysine	Amino acids and derivatives	Amino acids and derivatives	56-87-1	B	19496	29734	27993	270060	265100	378700	64588	65433	51414	51350	89240	72546	37615	32978	40641	52964	54424	60431	67305	C00253	ko00760,ko00960,ko01100,ko01110
Primary metabolite	mws0258	132.1	86	131.095	C6H13NO2	[M+H]+	L-Isoleucine*	Amino acids and derivatives	Amino acids and derivatives	73-32-5	A	30088	40550	32044	47021	57692	41419	40104	33238	33200	52939	45788	45570	36761	41027	39496	35684	42138	36797	31244	C01606	ko01100,ko02010
Primary metabolite	Zmyn000155	173.11	131.08	174.1	C7H14N2O3	[M-H]-	N-α-Acetyl-L-ornithine	Amino acids and derivatives	Amino acids and derivatives	6205-08-9	B	13068	14377	14487	38250	44841	46082	22786	19712	18083	6306.7	6759	10185	27373	27562	23807	24427	29421	28688	36212	C01744	--
Primary metabolite	pme1419	164.07	104	163.067	C6H13NO2S	[M+H]+	L-Methionine methyl ester	Amino acids and derivatives	Amino acids and derivatives	10332-17-9	B	21526	21607	21540	25629	23764	24102	25204	28582	28237	30523	29435	28830	27043	27475	26926	23448	23465	26350	25033	C20186	ko00591
Primary metabolite	pme0137	187.07	125	188.08	C7H12N2O4	[M-H]-	N-Acetyl-L-Glutamine	Amino acids and derivatives	Amino acids and derivatives	2490-97-3	B	26534	24021	27311	405630	379900	417110	26330	23974	26478	63318	67709	76868	26381	30558	31551	60133	48608	48764	52736	C05610	ko00940,ko01100,ko01110
Primary metabolite	Hmsp000364	144.1	98.09	143.095	C7H13NO2	[M+H]+	L-Cyclopentylglycine	Amino acids and derivatives	Amino acids and derivatives	2521-84-8	B	278050	259880	260110	88901	89303	83765	63318	71907	81210	35911	44352	35288	25590	26579	20338	128120	131450	140000	130000	C20827	ko00280,ko01100
Primary metabolite	pme0075	188.06	128	189.064	C7H11NO5	[M-H]-	N-Acetyl-L-glutamic acid	Amino acids and derivatives	Amino acids and derivatives	1188-37-0	B	386760	394800	404250	289670	299890	293680	111770	102030	90218	Not Detected	Not Detected	Not Detected	21621	22145	23598	187150	194240	186240	202060	--	--
Primary metabolite	mws0219	132.03	88	133.038	C4H7NO4	[M-H]-	L-Aspartic Acid	Amino acids and derivatives	Amino acids and derivatives	56-84-8	A	37421	33093	35956	23053	15853	15052	9703.6	11984	10579	11176	10288	9207.8	17274	20454	18742	24897	24574	24538	23733	C00213	ko00260,ko00330,ko01100
Primary metabolite	mws4134	611.14	306.08	612.152	C20H32N6O12S2	[M-H]-	Oxiglutatione	Amino acids and derivatives	Amino acids and derivatives	27025-41-8	A	65528	70509	60818	407150	415550	446660	80241	141140	152740	28652	28582	33226	17226	14965	14944	245650	247670	218060	212460	--	--
Primary metabolite	pme1987	88.05	71	89.048	C3H7NO2	[M-H]-	L-Alanine	Amino acids and derivatives	Amino acids and derivatives	56-41-7	B	7779.6	6522.1	8019.1	4688.1	3784.7	2770.7	26197	32988	28629	Not Detected	Not Detected	Not Detected	15671	13998	14488	10716	14024	10497	14443	--	--
Primary metabolite	pme3033	104.07	86	103.063	C4H9NO2	[M+H]+	N,N-Dimethylglycine	Amino acids and derivatives	Amino acids and derivatives	1118-68-9	B	12509	9739.1	10336	13627	14965	13099	3678.7	6296.4	10167	9572.1	7768.2	6869.1	15226	7945.2	9737.8	13028	10338	11837	10311	C00805	ko00360,ko01100,ko01110,ko04075
Primary metabolite	pme0122	189.12	126	188.116	C8H16N2O3	[M+H]+	N6-Acetyl-L-lysine	Amino acids and derivatives	Amino acids and derivatives	692-04-6	B	33070	32565	30941	25541	22878	21873	55400	59622	59805	21282	23093	25710	12288	12893	13931	36806	44916	48900	45521	--	--
Primary metabolite	pme0195	120.02	62	121.02	C3H7NO2S	[M-H]-	L-Cysteine	Amino acids and derivatives	Amino acids and derivatives	52-90-4	B	3245.2	3327.9	3552.1	10378	11623	11142	7820	9773.2	13913	Not Detected	Not Detected	Not Detected	6114.3	4330.9	4097.9	8357.1	8219.5	6648.8	6612.9	--	--
Primary metabolite	Lmhp001461	229.15	70.07	229.154	C11H20N2O3	[M+H]+	L-Prolyl-L-Leucine	Amino acids and derivatives	Amino acids and derivatives	52899-07-7	B	11900	16464	12735	9203.5	6926.9	9450.3	7117.2	5508.7	8320.5	6641.8	7188.1	7731.6	6011.5	6213.4	7306.9	7516.7	9864	9119.9	8360.7	C14766	ko00591
Primary metabolite	mws0340	143.03	111	144.042	C6H8O4	[M-H]-	2,3-Dimethylsuccinic acid	Amino acids and derivatives	Amino acids and derivatives	13545-04-5	B	6452	6721	7354	22756	20471	19666	14568	16593	10052	57382	59861	59572	2728.5	3740.5	3416	12020	10399	9605.8	11589	C06186	ko00010
Primary metabolite	pme2743	194.08	91	193.074	C10H11NO3	[M+H]+	N-Phenylacetylglycine	Amino acids and derivatives	Amino acids and derivatives	500-98-1	B	2683.4	3030.7	2680.8	1608.6	2226.5	1646.3	1478.7	3251.3	2552.4	2182.8	1743.5	2274.6	2047.5	2783.1	1496.8	3215.3	2504.5	3566.3	1740.9	C01226	ko00592,ko01100,ko01110
Primary metabolite	Zmgn002106	206.08	58.03	207.09	C11H13NO3	[M-H]-	N-Acetyl-L-phenylalanine	Amino acids and derivatives	Amino acids and derivatives	2018-61-3	B	1580.9	2249.8	2444.2	9963	8932.6	10399	2227.6	1941.3	1666.1	2497	1713.4	2449.5	2046.1	1760.4	1801.8	3817.6	2040.1	3597.2	2505	C06423	ko00061,ko00785,ko01100
Primary metabolite	pme1210	150.06	61	149.051	C5H11NO2S	[M+H]+	L-Methionine	Amino acids and derivatives	Amino acids and derivatives	63-68-3	B	276370	261640	276210	78953	38687	66348	233850	249690	250690	81173	78132	78154	Not Detected	Not Detected	Not Detected	279480	327840	327800	300060	C00652	--
Primary metabolite	mws0250	182.08	136.1	181.074	C9H11NO3	[M+H]+	L-Tyrosine	Amino acids and derivatives	Amino acids and derivatives	60-18-4	B	17069	Not Detected	16305	14161	22001	Not Detected	Not Detected	Not Detected	Not Detected	13824	38040	34813	Not Detected	Not Detected	Not Detected	75900	68877	94802	74386	C00180	ko00360,ko01100,ko01110
Secondary metabolite	pmb3074	337.09	191.05	338.1	C16H18O8	[M-H]-	5-O-p-Coumaroylquinic acid*	Phenolic acids	Phenolic acids	1899-30-5	A	23409000	51441000	25640000	74956000	72980000	51558000	42371000	41850000	39182000	29277000	57515000	60522000	53200000	37084000	34592000	3573900	3274500	3247900	3640400	C01530	ko00061,ko01040
Secondary metabolite	mws1212	209.08	177.3	208.074	C11H12O4	[M+H]+	Methyl ferulate	Phenolic acids	Phenolic acids	2309-07-1	B	21307000	21007000	21775000	56765000	54951000	56026000	54560000	52221000	53053000	3162300	3160700	3414600	31752000	30842000	32065000	33471000	32866000	33443000	35006000	--	--
Secondary metabolite	Hmtn001120	315.11	153.06	316.116	C14H20O8	[M-H]-	5-(2-Hydroxyethyl)-2-O-glucosylphenol	Phenolic acids	Phenolic acids	-	B	22228000	20827000	20734000	21633000	19206000	19074000	31708000	32038000	29467000	22051000	19419000	18705000	22734000	21582000	19221000	22781000	26456000	24809000	23533000	C00031	ko00010,ko00030,ko00052,ko00500,ko00520,ko00901,ko01100,ko01110,ko02010
Secondary metabolite	pme1816	353.09	191	354.095	C16H18O9	[M-H]-	Neochlorogenic acid (5-O-Caffeoylquinic acid)*	Phenolic acids	Phenolic acids	906-33-2	A	6498800	6703500	5980500	129350	134050	139210	114200	129250	120890	Not Detected	Not Detected	Not Detected	17412000	16905000	16849000	7126900	7954800	7815600	8852000	C08972	--
Secondary metabolite	pmn001707	485.33	485.33	486.335	C30H46O5	[M-H]-	Quillaic acid	Phenolic acids	Phenolic acids	631-01-6	B	1276500	1173900	1117300	1724100	2198500	2135200	5541100	8536500	7515600	2007900	1738000	1618800	16599000	18248000	15767000	4975200	5423800	3906200	3342300	C00870	--
Secondary metabolite	Zmhn002422	355.1	193.05	356.11	C16H20O9	[M-H]-	1-O-Feruloyl-D-Glucose	Phenolic acids	Phenolic acids	-	B	13231000	13337000	12012000	8412400	8076300	9333100	26051000	24717000	25386000	14211000	15374000	14229000	14800000	13764000	15243000	18497000	20815000	17896000	19464000	C00082	ko00130,ko00261,ko00350,ko00360,ko00400,ko00460,ko00730,ko00940,ko00950,ko00965,ko00966,ko00970,ko00998,ko01100,ko01110,ko01210,ko01230
Secondary metabolite	pmn001421	337.09	191.05	338.1	C16H18O8	[M-H]-	3-O-p-Coumaroylquinic acid*	Phenolic acids	Phenolic acids	87099-71-6	A	12459000	13303000	12302000	13672000	13372000	14422000	16756000	15474000	16060000	12963000	12863000	13230000	13748000	12965000	12580000	14401000	14122000	13639000	13676000	C06427	ko00592,ko01040,ko01100,ko01110
Secondary metabolite	pmn001695	371.1	249.06	372.106	C16H20O10	[M-H]-	Trihydroxycinnamoylquinic acid	Phenolic acids	Phenolic acids	-	B	727230	7654700	7578600	1549100	1210600	1141900	1958700	2221100	5106900	2252900	2261700	2268600	11589000	7894100	10379000	4482300	4224000	4450000	3766800	--	--
Secondary metabolite	Lmgn001670	137.03	108.02	138.032	C7H6O3	[M-H]-	Salicylic acid	Phenolic acids	Phenolic acids	69-72-7	B	19181000	20026000	19188000	10349000	9915400	10090000	9428300	8609600	8080700	90577	58680	57508	8304900	7816700	7950200	10576000	11246000	11724000	12026000	--	--
Secondary metabolite	mws2212	179.03	135.05	180.042	C9H8O4	[M-H]-	Caffeic acid	Phenolic acids	Phenolic acids	331-39-5	B	15107000	10863000	10772000	2882400	2347700	2447100	13863000	11503000	11438000	672900	713920	698780	8197000	11774000	9650300	10812000	10565000	10823000	11251000	C00158	ko00020,ko00250,ko00630,ko01100,ko01110,ko01200,ko01210,ko01230
Secondary metabolite	mws0028	167.03	108.02	168.042	C8H8O4	[M-H]-	Vanillic acid	Phenolic acids	Phenolic acids	121-34-6	B	5006800	4416700	4359600	12591000	13286000	14859000	23904000	23557000	24250000	4008200	4815600	4965700	7436800	6835400	6214200	10216000	11236000	11365000	10481000	C08363	--
Secondary metabolite	mws1584	515.12	191.05	516.127	C25H24O12	[M-H]-	1,3-O-Dicaffeoylquinic Acid (Cynarin)	Phenolic acids	Phenolic acids	30964-13-7	B	353990	303480	375420	608650	608050	838960	1222400	2573200	2592600	650160	586080	439210	4971100	5105200	5037600	1630300	1673400	1525600	916290	C02341	ko00660,ko01100
Secondary metabolite	pme0241	123.04	79	122.037	C7H6O2	[M+H]+	Benzoic acid	Phenolic acids	Phenolic acids	65-85-0	B	4491600	4849600	4807000	5783400	4625800	4524500	14315000	14333000	13529000	169390	178300	138220	4579700	4363900	4509500	4060400	4429100	5473600	4640900	--	--
Secondary metabolite	mws0853	209.08	179	210.089	C11H14O4	[M-H]-	Sinapyl alcohol	Phenolic acids	Phenolic acids	537-33-7	B	198340	212490	204980	34638	34764	32149	7582200	9361400	11451000	801970	805790	878550	3474900	2879700	3372200	1550900	1362600	1508100	1912600	C10477	--
Secondary metabolite	Lmmp003042	169.05	123.04	168.042	C8H8O4	[M+H]+	Protocatechuic Acid Methyl Ester	Phenolic acids	Phenolic acids	2150-43-8	B	1967700	1937100	1837400	Not Detected	Not Detected	Not Detected	2061200	1660800	1561800	Not Detected	Not Detected	Not Detected	3054600	3140800	3473900	5881400	6605600	6923600	7061100	C11347	--
Secondary metabolite	Lmmn003663	329.09	167.04	330.095	C14H18O9	[M-H]-	5-Glucosyloxy-2-Hydroxybenzoic acid methyl ester	Phenolic acids	Phenolic acids	-	A	2096100	1772700	1680800	4357400	3697000	3470600	3371500	4254800	3311100	2379400	2174800	2040000	2591600	2600300	2331100	2766100	3456100	3833400	3668800	C00092	ko00500,ko00562,ko00998,ko01100,ko01110
Secondary metabolite	Cmzp002057	315.12	255.1	314.1	C14H18O8	[M+H]+	6-O-Acetylarbutin	Phenolic acids	Phenolic acids	10338-88-2	B	2023800	1893400	1585700	4520500	3650800	3563300	3373500	4321000	3395000	2498100	2122300	1841800	2588400	2509000	1737500	2709200	2985800	3932400	3530000	C00103	ko00010,ko00040,ko00052,ko00500,ko00520,ko00523,ko00561,ko01100,ko01110
Secondary metabolite	Zmhn001926	299.08	137.02	300.084	C13H16O8	[M-H]-	1-O-Salicyl-D-glucose	Phenolic acids	Phenolic acids	60517-74-0	B	384270	374360	387500	185710	189550	187460	1130100	1187700	1091500	84428	89326	100570	2467500	2367900	2226000	650430	703770	715050	674910	C02712	--
Secondary metabolite	pmn001517	329.12	167	330.131	C15H22O8	[M-H]-	3,4,5-Trimethoxyphenyl-1-O-Glucoside	Phenolic acids	Phenolic acids	-	B	1558500	1501900	1432900	697280	622720	528770	1450200	1491000	1297800	1025000	811680	718250	2435400	2491700	2204000	1157100	1485000	1361800	1398200	C03618	ko00630,ko00660,ko01100,ko01200
Secondary metabolite	mws0093	179.07	146	180.079	C10H12O3	[M-H]-	Coniferyl alcohol	Phenolic acids	Phenolic acids	458-35-5	B	5461900	3641900	4097200	3150600	2863600	2600000	3113000	3202100	2987300	1934800	3083600	2199100	1876400	2558800	2030700	3717800	4806600	4369000	3713200	C05402	ko00052,ko01100,ko02010
Secondary metabolite	Zmhn001793	341.09	179.03	342.096	C15H18O9	[M-H]-	6-O-Caffeoyl-D-glucose	Phenolic acids	Phenolic acids	-	B	1386000	1506800	1372300	1285100	1310900	1394200	1854800	1677500	1717400	1279500	1407400	1359200	889210	862960	991280	1507600	1450300	1308900	1391500	C00123	ko00280,ko00290,ko00966,ko00970,ko01100,ko01110,ko01210,ko01230,ko02010
Secondary metabolite	mws0183	153.02	109.03	154.027	C7H6O4	[M-H]-	3,4-Dihydroxybenzoic acid (Protocatechuic acid)*	Phenolic acids	Phenolic acids	99-50-3	B	1154800	1140000	1182600	787340	752020	698190	2736400	2684400	2898900	183580	212810	213760	862700	759320	812100	1779700	1812900	1583100	1725500	--	--
Secondary metabolite	ML10179289	105.07	77.04	122.073	C8H10O	[M+H-H2O]+	2-Phenylethanol	Phenolic acids	Phenolic acids	60-12-8	B	1139400	920360	764290	356980	277430	284340	385240	495530	376560	157480	137090	97915	862130	779740	823780	581770	923200	898850	831460	C00111	ko00010,ko00040,ko00051,ko00052,ko00561,ko00562,ko00564,ko00640,ko00710,ko00760,ko01100,ko01110,ko01200,ko01230
Secondary metabolite	pme3083	164.04	120	165.043	C8H7NO3	[M-H]-	2-(Formylamino)benzoic acid	Phenolic acids	Phenolic acids	3342-77-6	B	2006400	1806200	2100000	594860	730700	545680	2883800	2390100	2393800	198870	162760	174120	861190	697780	752930	1285600	1405500	1225800	1052100	--	--
Secondary metabolite	Zmhn002227	385.11	223.06	386.121	C17H22O10	[M-H]-	4-O-Glucosyl-sinapate	Phenolic acids	Phenolic acids	-	B	178300	208220	195930	1512100	1735700	1579100	570370	568930	533760	6596900	6415200	6263500	811830	877910	992920	1336500	1328900	1428500	1442900	--	--
Secondary metabolite	pme2598	167.03	123.04	168.042	C8H8O4	[M-H]-	3,4-Dihydroxybenzeneacetic acid	Phenolic acids	Phenolic acids	102-32-9	B	607100	584830	608260	653430	619160	802640	1738900	1790900	1699500	591700	597800	590920	637720	645700	648020	897170	888030	933530	884300	--	--
Secondary metabolite	Lmbn004847	179.07	146.04	180.079	C10H12O3	[M-H]-	4-Methoxyphenylpropionic acid	Phenolic acids	Phenolic acids	-	B	1142100	1082400	1154000	1327100	1349200	1240500	1487500	1451700	1457700	54234	53826	63268	620430	565980	615230	1048100	1117100	1152300	1146800	--	--
Secondary metabolite	pmn001367	315.07	153.02	316.079	C13H16O9	[M-H]-	Protocatechuic acid-4-O-glucoside*	Phenolic acids	Phenolic acids	-	A	64023	63207	63438	31029	23697	25650	277780	290810	174740	93249	110800	126510	602240	644410	611110	124740	99174	106560	101350	C00329	ko00520,ko01100
Secondary metabolite	pmb2871	315.07	153	316.079	C13H16O9	[M-H]-	1-O-Gentisoyl-D-glucoside*	Phenolic acids	Phenolic acids	23445-11-6	A	21879	25542	20573	113150	129820	172840	942460	891400	954060	37623	37937	43342	560570	579830	704580	435980	423840	451810	464190	C05831	ko00380
Secondary metabolite	mws0467	165.06	119.05	166.063	C9H10O3	[M-H]-	3-(4-Hydroxyphenyl)-propionic acid	Phenolic acids	Phenolic acids	501-97-3	B	390790	384000	394090	1435800	1483100	1519600	1302500	1418800	1437400	21611	18131	22854	558160	511460	529940	846180	882100	868700	879820	--	--
Secondary metabolite	mws2108	353.09	191.05	354.095	C16H18O9	[M-H]-	Cryptochlorogenic acid (4-O-Caffeoylquinic acid)	Phenolic acids	Phenolic acids	905-99-7	B	424270	464840	393790	18427	23235	24088	147830	178570	163260	15712	18146	17995	483220	508920	624510	140690	194000	225730	239120	C00239	ko00240,ko01100
Secondary metabolite	pmf0440	163.08	91.1	162.068	C10H10O2	[M+H]+	4-MethoxycinnaMaldehyde	Phenolic acids	Phenolic acids	1963-36-6	B	236170	239980	223740	509350	536890	531020	999900	1030200	839140	578060	599930	553490	479130	463300	563130	343780	408980	472840	487890	C01762	ko00230,ko00232,ko01100,ko01110,ko02010
Secondary metabolite	pmb2497	197	153	198.053	C9H10O5	[M-H]-	4-Hydroxy-3-methoxymandelate	Phenolic acids	Phenolic acids	55-10-7	B	173450	174040	177710	519160	476650	517880	986230	1097400	1063100	37706	37140	39643	313550	306570	322060	381750	375250	387320	402100	--	--
Secondary metabolite	pme0085	359.08	196.7	360.084	C18H16O8	[M-H]-	Rosmarinic acid	Phenolic acids	Phenolic acids	537-15-5	B	1186200	1050200	1137300	115880	99178	109920	183620	216250	210730	168100	210470	208230	261110	296280	292450	334210	325860	398300	393350	--	--
Secondary metabolite	pmn001518	331.07	169.01	332.074	C13H16O10	[M-H]-	1-O-Galloyl-D-glucose	Phenolic acids	Phenolic acids	58511-73-2	B	357580	400780	389140	1496600	1625600	1578500	206410	227990	221730	190670	196600	207490	257810	235820	226620	471250	493310	438110	478080	C08364	--
Secondary metabolite	pme3443	207.07	192	208.074	C11H12O4	[M-H]-	Sinapinaldehyde	Phenolic acids	Phenolic acids	4206-58-0	B	84273	90697	54396	112910	119140	142670	292570	280310	304810	909600	884340	726440	213200	176740	129750	313840	311240	321010	398910	C02919	--
Secondary metabolite	Lmsn003628	547.17	223.06	548.174	C23H32O15	[M-H]-	6′-O-Sinapoylsucrose	Phenolic acids	Phenolic acids	-	A	106720	119820	114130	68850	64072	60868	225990	236070	159800	80012	92544	131740	201200	227000	265730	169800	167290	185300	200340	C12208	ko00940,ko00941,ko00945,ko01110
Secondary metabolite	mws0014	193.05	134.01	194.058	C10H10O4	[M-H]-	Ferulic acid	Phenolic acids	Phenolic acids	537-98-4	B	37107	36934	38058	60463	50668	48462	790510	879090	869040	28645	35250	33096	198080	191330	197630	215710	204230	214070	202230	--	--
Secondary metabolite	mws0906	341.12	179	342.131	C16H22O8	[M-H]-	Coniferin	Phenolic acids	Phenolic acids	531-29-3	B	72443	68264	82610	373750	316630	333760	521210	505420	532310	231410	298350	244100	185770	189340	175000	250740	272790	300270	260690	C06104	ko01100
Secondary metabolite	pmp001285	149.02	65.04	148.016	C8H4O3	[M+H]+	Phthalic anhydride	Phenolic acids	Phenolic acids	85-44-9	B	384570	309290	340270	375220	378450	526460	478750	370810	400470	31557	61775	52150	157530	147780	192940	387720	437950	424320	358140	C02727	ko00310,ko01100
Secondary metabolite	Zmhn002334	355.1	193.05	356.111	C16H20O9	[M-H]-	6-O-Feruloyl-D-glucose	Phenolic acids	Phenolic acids	137887-25-3	B	88530	99392	93900	82068	70625	84625	129190	125780	126620	78859	79517	74603	143630	172400	155410	103780	113200	107030	105530	C00847	ko00750,ko01100
Secondary metabolite	pmb0108	375.2	137.1	374.1	C19H18O8	[M+H]+	Feruloyl syringic acid	Phenolic acids	Phenolic acids	-	B	243520	214460	233040	31443	32597	29082	18804	16380	17370	Not Detected	Not Detected	Not Detected	128090	132130	123880	73685	78180	81432	79493	--	--
Secondary metabolite	mws0180	153.02	109.03	154.027	C7H6O4	[M-H]-	2,5-Dihydroxybenzoic acid; Gentisic Acid*	Phenolic acids	Phenolic acids	490-79-9	B	58758	63195	61240	559960	564440	473250	364830	439430	410650	158480	162460	158950	113960	97804	91805	173180	169240	194800	227910	--	--
Secondary metabolite	pmp000087	269.1	177.05	268.095	C13H16O6	[M+H]+	2-Feruloyl-sn-glycerol	Phenolic acids	Phenolic acids	-	B	25235	30955	28960	123920	133710	141790	483800	565980	526170	6500.9	6360.3	7787.4	103980	111760	99411	133540	139070	130540	139180	--	--
Secondary metabolite	Lmtn002565	329.11	167.03	330.095	C14H18O9	[M-H]-	1-O-Vanilloyl-D-Glucose	Phenolic acids	Phenolic acids	-	A	42469	60430	46693	42384	40375	38611	48284	35824	51659	536490	509390	469850	96824	114440	107470	44228	57852	59322	49968	C20470	--
Secondary metabolite	HJN003	385.11	223.06	386.122	C17H22O10	[M-H]-	1-O-Sinapoyl-D-glucose	Phenolic acids	Phenolic acids	-	B	110650	94507	137840	91887	97116	92710	90609	116110	105600	113720	101320	124900	94069	110410	102740	92760	86193	91997	99767	C10475	--
Secondary metabolite	Hmmn002544	355.1	193.05	356.111	C16H20O9	[M-H]-	Ferulic acid-4-O-glucoside	Phenolic acids	Phenolic acids	117405-51-3	A	33850	36976	35722	6671.9	9882.6	8091.6	343030	377070	356360	28729	23238	33804	82804	77487	78110	100260	102000	105620	101830	C00590	ko00940,ko00998,ko01100,ko01110
Secondary metabolite	Hmbn002692	517.16	175.04	518.164	C22H30O14	[M-H]-	6'-O-Feruloyl-D-sucrose	Phenolic acids	Phenolic acids	118230-77-6	B	220320	191760	161680	709280	621280	373820	363340	414040	312800	263440	234710	248400	81944	46446	66955	265100	443110	281070	288540	--	--
Secondary metabolite	Zmhn001883	329.09	209.04	330.095	C14H18O9	[M-H]-	Vanillic acid-4-O-glucoside	Phenolic acids	Phenolic acids	32142-31-7	B	53694	56967	59309	66128	52199	52705	258080	292810	282590	15866	19531	22870	81277	77129	80686	99977	113470	106180	103200	--	--
Secondary metabolite	pmb2940	385.11	205	386.121	C17H22O10	[M-H]-	1-O-Glucosyl sinapate	Phenolic acids	Phenolic acids	78185-48-5	A	45433	38751	48402	58155	59852	52959	66685	67072	57271	86321	91219	82183	61238	46144	46152	54801	57507	59701	61798	C03065	--
Secondary metabolite	Lmln010063	205.16	189.13	206.167	C14H22O	[M-H]-	2,6-Di-tert-butylphenol	Phenolic acids	Phenolic acids	128-39-2	B	368700	369780	371310	110240	113930	109210	2348100	2490900	2400800	238160	219220	228520	59714	63791	54646	482990	463800	541080	525730	C02325	ko00940,ko01100,ko01110
Secondary metabolite	mws0178	353.09	191.01	354.095	C16H18O9	[M-H]-	Chlorogenic acid (3-O-Caffeoylquinic acid)*	Phenolic acids	Phenolic acids	327-97-9	A	1150800	1181000	1304800	487670	461740	485960	51205	54350	48889	Not Detected	Not Detected	Not Detected	56428	54588	57998	458990	459650	499350	523000	--	--
Secondary metabolite	NK10253223	168.06	94.06	167.058	C8H9NO3	[M+H]+	2-Amino-3-methoxybenzoic acid	Phenolic acids	Phenolic acids	3177-80-8	B	142490	110150	105560	58714	41646	41066	69473	107700	72730	25589	21350	11575	55323	58058	50620	84927	114320	141690	133260	C00015	ko00240,ko00908,ko01100
Secondary metabolite	pmb0751	321.1	147.3	320.09	C16H16O7	[M+H]+	Trans-5-O-(p-Coumaroyl)shikimate	Phenolic acids	Phenolic acids	-	B	38796	43258	37996	254370	246920	246090	462640	501320	503020	10487	9967.6	8996.5	50815	52332	45308	141930	132330	135300	135490	--	--
Secondary metabolite	mws0628	121.03	92	122.037	C7H6O2	[M-H]-	4-Hydroxybenzaldehyde	Phenolic acids	Phenolic acids	123-08-0	B	8441	7668.9	10620	9351.8	6929	8600.8	439570	370250	382110	22007	20140	25524	46020	47107	41999	68347	75096	70487	82986	--	--
Secondary metabolite	Lmfp001509	317.09	153.02	316.079	C13H16O9	[M+H]+	1-O-Galloyl-rhamnose	Phenolic acids	Phenolic acids	-	B	24507	27045	18873	97128	102780	90611	224330	201980	231210	19164	24500	32683	40192	37661	39976	74790	60844	77742	74242	C16525	ko01040
Secondary metabolite	pmb2654	460.1	117.9	461.153	C19H27NO12	[M-H]-	Anthranilate-1-O-Sophoroside	Phenolic acids	Phenolic acids	-	B	94210	106520	72173	61865	57879	49417	65836	61640	50344	95651	95088	81154	40028	30760	27771	55537	79803	71789	79481	C03079	--
Secondary metabolite	Hmbp001276	169.05	65.03	168.042	C8H8O4	[M+H]+	Gallacetophenone	Phenolic acids	Phenolic acids	528-21-2	A	1638.8	2491.4	2481.6	11833	11476	16830	19338	23801	17147	131160	119520	126300	38873	20129	26372	14841	19033	15250	27688	C02637	ko00400,ko01100,ko01110,ko01230
Secondary metabolite	mws4085	223.06	193	224.068	C11H12O5	[M-H]-	Sinapic acid	Phenolic acids	Phenolic acids	530-59-6	A	4483.5	3649.2	2488.1	27712	32182	29975	364790	495940	536430	82839	87163	81556	34247	29008	29712	96135	96275	82416	95860	--	--
Secondary metabolite	pme1292	167.1	123.04	168.042	C8H8O4	[M-H]-	Homogentisic acid	Phenolic acids	Phenolic acids	451-13-8	B	13477	11643	14956	109890	106810	109870	139540	102500	98882	7871.7	5564.1	6844.7	30576	23956	20347	36288	43338	29635	28052	--	--
Secondary metabolite	Zmhn002301	325.09	163.04	326.1	C15H18O8	[M-H]-	p-Coumaric acid-4-O-glucoside	Phenolic acids	Phenolic acids	117405-48-8	B	32877	43812	37526	1158000	1063700	1084200	172530	130180	178170	424590	461650	424440	27994	27757	54318	91738	68786	43311	54894	C05422	ko00053,ko00480,ko01100
Secondary metabolite	pmb2928	331	313.1	332.074	C13H16O10	[M-H]-	Gallic acid-4-O-glucoside	Phenolic acids	Phenolic acids	84274-52-2	B	34080	23943	27187	121140	200090	170770	53239	34999	39587	207410	194800	182190	24421	20028	31427	60840	143870	125440	75586	C08243	--
Secondary metabolite	mws0885	153.02	109.03	154.027	C7H6O4	[M-H]-	2,4-Dihydroxybenzoic acid	Phenolic acids	Phenolic acids	89-86-1	B	66915	67963	61426	64816	71070	70512	15164	21248	22371	6276.4	11052	12506	23437	25039	24926	38037	34704	39852	45146	C14833	ko00591
Secondary metabolite	mws0921	149.06	131	150.068	C9H10O2	[M-H]-	p-Coumaryl alcohol	Phenolic acids	Phenolic acids	3690-05-9	B	17422	12888	12487	31753	31547	30731	30424	30104	26152	1693.7	1139.1	1844.9	22729	22274	21770	18327	19274	17513	20721	--	--
Secondary metabolite	pmb0824	537.1	177.4	536.153	C25H28O13	[M+H]+	Syringic acid-4-O-(6''-feruloyl)glucoside	Phenolic acids	Phenolic acids	-	B	10062	9241.9	6882	72232	70351	75112	87700	94133	95984	Not Detected	Not Detected	Not Detected	20833	17094	13832	38615	36362	37053	44399	--	--
Secondary metabolite	pmb3142	299.1	137.1	300.085	C13H16O8	[M-H]-	Salicylic acid-2-O-glucoside	Phenolic acids	Phenolic acids	10366-91-3	B	16311	18137	14850	27194	30796	31783	27236	28101	28312	23748	23380	22702	19980	19289	21474	24748	23473	23551	22617	C00249	ko00061,ko00062,ko00071,ko00073,ko01040,ko01100,ko01212
Secondary metabolite	Zmhn001358	299.08	137.02	300.084	C13H16O8	[M-H]-	4-O-Glucosyl-4-hydroxybenzoic acid	Phenolic acids	Phenolic acids	-	B	19698	12882	24023	36666	41058	36011	38290	52425	39579	51943	60883	63304	17365	30115	16728	21423	31822	26152	28268	C03844	--
Secondary metabolite	Hmln002806	335.08	179.03	336.085	C16H16O8	[M-H]-	5-O-Caffeoylshikimic acid	Phenolic acids	Phenolic acids	180981-12-8	B	59241	47687	65567	80954	64045	88823	16389	19809	34172	10700	10745	11054	14857	17554	21285	33878	45645	57905	65074	C00144	ko00230,ko01100
Secondary metabolite	pme1439	165.05	119	164.047	C9H8O3	[M+H]+	p-Coumaric acid	Phenolic acids	Phenolic acids	501-98-4	B	8013	10179	8386.5	11982	11785	12144	8244.8	10540	10532	10459	15888	12283	10665	9613	9015.6	10183	14425	11668	10274	C14829	ko00591
Secondary metabolite	mws0458	151.04	136	152.047	C8H8O3	[M-H]-	Vanillin	Phenolic acids	Phenolic acids	121-33-5	B	9950.9	9042.5	10080	11124	9790.1	10467	7531.2	10524	8788.3	8186.9	11549	11477	8563	7500.9	9239.2	15767	17362	16101	12855	--	--
Secondary metabolite	Zmhn004909	477.06	169.01	478.075	C21H18O13	[M-H]-	3,4-Digalloylshikimic acid	Phenolic acids	Phenolic acids	-	B	15513	11565	14521	34602	31119	28382	115200	119960	108050	81518	81350	76652	5336.7	7615.5	10376	24126	28265	21082	29507	C20674	--
Secondary metabolite	Zmln000899	343.11	181.05	344.111	C15H20O9	[M-H]-	Syringaldehyde-4-O-glucoside	Phenolic acids	Phenolic acids	-	B	5374.1	6726.8	5022.2	5322	5792.3	5120	3691.5	3857.1	3956.6	5308.8	5328.5	5983.2	5221.6	4039.8	4259.6	4700.5	4832.2	4440.7	5393.1	C14765	ko00591
Secondary metabolite	mws2213	147.05	77.01	148.052	C9H8O2	[M-H]-	Cinnamic acid	Phenolic acids	Phenolic acids	140-10-3	B	843.97	1347	1258	20845	24788	15372	6596.5	6433.1	7870	1544.9	1204.8	1248.8	3107.8	5112.5	4479.7	2403.6	2730.1	4548.3	2737.2	--	--
Secondary metabolite	Lmdn003756	193.05	135.05	194.058	C10H10O4	[M-H]-	Methyl caffeate	Phenolic acids	Phenolic acids	3843-74-1	B	2838.5	3779.4	3220.8	6512.1	4681.6	4521.8	6475.1	6258.3	4796.6	2503.4	4117	7795	2087.7	2776.2	3359.9	4089	4503.3	4028.2	4005.8	C08362	ko00061
Secondary metabolite	Zmhn000892	301.09	139.05	302.1	C13H18O8	[M-H]-	4-O-Glucosyl-3,4-dihydroxybenzyl alcohol	Phenolic acids	Phenolic acids	-	B	1029.7	1140.5	1437.4	1369.8	904.28	1157.5	2452.7	3474.7	2722.4	Not Detected	Not Detected	Not Detected	1827.7	1717.8	1945.6	1556.1	1237.9	1818.6	1469.4	--	--
Secondary metabolite	Lmbn004790	209.08	179.03	210.089	C11H14O4	[M-H]-	Methyl 3-(3-hydroxy-4-methoxyphenyl)propanoate	Phenolic acids	Phenolic acids	129150-61-4	B	28967	10345	8469.6	19824	4868.8	8330.6	10021	19303	6332.6	14349	7966.4	Not Detected	Not Detected	Not Detected	Not Detected	7638.6	17829	19321	13654	C05584	ko00350,ko01100
Secondary metabolite	pme3472	271.09	107.6	272.09	C12H16O7	[M-H]-	Arbutin	Phenolic acids	Phenolic acids	497-76-7	B	1730.9	2974.8	2083.2	15007	15176	13520	3272.7	3681.6	2893.5	Not Detected	Not Detected	Not Detected	Not Detected	Not Detected	Not Detected	3778.6	3993.9	4382.7	3898.8	--	--
Complex lipids	pmc0274	167.1	121.1	166.031	C6H6N4S	[M+H]+	6-Methylmercaptopurine	Nucleotides and derivatives	Nucleotides and derivatives	50-66-8	B	16630	17264	8745.3	25575	12714	19452	23008	25836	28805	12067	12524	22897	21413	14398	13449	14079	19926	23272	18400	C00256	ko00620,ko01100
Complex lipids	Lmhp008589	476.28	335.26	475.27	C23H42NO7P	[M+H]+	LPE 18:3(2nd isomer)	Lipids	LPE	-	A	14546000	14202000	14100000	18075000	17143000	19408000	16529000	19006000	17571000	15091000	16151000	15580000	17521000	17987000	18774000	15409000	15264000	15506000	16566000	--	--
Complex lipids	Lmhp008273	438.26	297.24	437.254	C20H40NO7P	[M+H]+	LPE 15:1(2nd isomer)	Lipids	LPE	-	B	6057000	5945600	6030700	4527700	4439300	4540500	14474000	16085000	15956000	877410	916440	978000	9213800	8606400	8843900	8794100	9166200	9555600	9608300	--	--
Complex lipids	pmb0856	480.31	339.29	479.301	C23H46NO7P	[M+H]+	LPE 18:1(2nd isomer)	Lipids	LPE	-	A	11683000	11476000	11509000	7452600	7306500	7352000	18993000	17081000	16922000	3178500	3328700	3384800	6453500	6328200	6197200	8144100	8420700	8426000	8280600	C00064	ko00220,ko00230,ko00240,ko00250,ko00630,ko00750,ko00910,ko00970,ko01100,ko01230,ko02010
Complex lipids	Lmhp009187	440.28	299.26	439.27	C20H42NO7P	[M+H]+	LPE 15:0	Lipids	LPE	-	A	4509000	4356300	4275200	4535800	4461900	4485500	3537100	3881200	3750900	2947800	3115800	3040800	3539400	3250400	3247800	4515300	4285600	4085000	4178100	C00864	ko00410,ko00770,ko01100,ko01110
Complex lipids	mws0289	480.31	339.29	479.301	C23H46NO7P	[M+H]+	LPE 18:1	Lipids	LPE	89576-29-4	A	1772700	1782200	2158400	2575200	2554000	2739000	1609300	1566000	1756700	1905500	1870000	1644700	1591000	1554200	1363400	2218100	2189500	1867400	2108900	C02480	ko01100
Complex lipids	Lmhp009464	466.29	325.27	465.286	C22H44NO7P	[M+H]+	LPE 17:1(2nd isomer)	Lipids	LPE	-	A	3079000	2678500	2873400	5512800	5284800	5597000	4193800	4266500	4184000	618820	614450	619000	1169500	1200900	1285500	4200500	3826500	3980800	3851800	C00212	ko00230,ko01100,ko02010
Complex lipids	pmd0160	454.29	313.27	453.286	C21H44NO7P	[M+H]+	LPE 16:0(2nd isomer)	Lipids	LPE	-	A	688360	659890	659960	2018200	1979200	2379900	716100	772480	823990	920740	936400	932170	495670	564830	586260	1148300	1050500	905330	1114500	C03969	--
Complex lipids	Lmhp009349	502.29	361.27	501.286	C25H44NO7P	[M+H]+	LPE 20:4(2nd isomer)	Lipids	LPE	-	B	32627	39713	35105	44675	70742	35387	682580	556840	591560	4344.9	5490.6	4466.9	137240	135020	144100	107100	129380	116180	137020	--	--
Complex lipids	Lmhp010514	506.32	365.31	505.317	C25H48NO7P	[M+H]+	LPE 20:2(2nd isomer)	Lipids	LPE	-	B	513010	524770	524900	208880	197680	206380	768250	675670	655570	7702.4	9620.2	9889.9	107180	151490	144310	315800	244550	351860	366400	--	--
Complex lipids	Lmhp008801	476.28	335.26	475.27	C23H42NO7P	[M+H]+	LPE 18:3	Lipids	LPE	-	B	111810	271450	221690	101780	98887	116170	73344	66780	42451	106410	72289	85021	70940	77057	134660	109840	96442	106410	108400	C00661	--
Complex lipids	Lmhp008763	452.28	311.26	451.27	C21H42NO7P	[M+H]+	LPE 16:1(2nd isomer)	Lipids	LPE	-	A	18165	22178	21754	7007.7	8705.3	6444	210350	214250	204790	8355.3	10687	8323.9	69257	64022	81188	64658	66439	62273	65722	C02646	ko00940,ko01100,ko01110
Complex lipids	Lmhp008885	440.28	299.26	439.27	C20H42NO7P	[M+H]+	LPE 15:0(2nd isomer)	Lipids	LPE	-	A	6169.7	8039.1	6821.6	155810	153150	150930	839920	934730	964100	Not Detected	Not Detected	Not Detected	63046	64896	60514	149550	168620	159520	151040	--	--
Complex lipids	Lmhp009034	452.28	311.26	451.27	C21H42NO7P	[M+H]+	LPE 16:1	Lipids	LPE	-	A	91914	106480	103000	72029	88016	98436	94210	111020	134160	106970	112940	109410	60189	59366	55736	123270	115510	114460	137770	C01152	ko00340,ko01100
Complex lipids	Lmhp008440	438.26	297.24	437.254	C20H40NO7P	[M+H]+	LPE 15:1	Lipids	LPE	-	B	130950	141970	130260	377710	417360	402560	120070	214410	232870	141120	152380	159770	55674	53045	51795	411660	439260	383470	420660	--	--
Complex lipids	pmb0876	454.29	313.27	453.286	C21H44NO7P	[M+H]+	LPE 16:0	Lipids	LPE	53862-35-4	A	45450	32583	42602	63556	79483	57964	33217	36033	42068	65847	32274	46576	38476	41319	43352	37459	45715	35748	45653	C00633	ko01100
Complex lipids	Lmhp010162	468.31	327.29	467.301	C22H46NO7P	[M+H]+	LPE 17:0	Lipids	LPE	-	B	36321	27013	32923	603830	532300	579550	44087	47045	44563	144530	145070	152260	31900	39922	48977	118070	199210	192000	231230	C00127	ko00480,ko01100
Complex lipids	Lmhp009769	466.29	325.27	465.286	C22H44NO7P	[M+H]+	LPE 17:1	Lipids	LPE	-	B	9914.4	9644.2	11015	94158	95831	100270	139030	160840	163400	18792	14339	17377	26425	27107	24985	35333	36467	44176	48177	--	--
Complex lipids	pmb0881	478.29	337.27	477.286	C23H44NO7P	[M+H]+	LPE 18:2	Lipids	LPE	-	B	31904	32332	33779	68596	62339	70835	30465	34700	36307	26758	29776	28291	26210	23861	24252	35345	36355	39646	36570	--	--
Complex lipids	Lmhp009497	502.29	361.27	501.286	C25H44NO7P	[M+H]+	LPE 20:4	Lipids	LPE	-	B	35201	42242	42364	8598.2	8115.1	8846.2	60607	34036	38052	Not Detected	Not Detected	Not Detected	23997	25338	28550	36811	41450	33210	46976	--	--
Complex lipids	Lmhp010040	504.31	363.29	503.301	C25H46NO7P	[M+H]+	LPE 20:3	Lipids	LPE	-	B	31392	36628	33723	72960	76634	84395	61049	63615	60125	Not Detected	Not Detected	Not Detected	22218	20184	18955	38428	56065	59144	41669	--	--
Complex lipids	Lmhp010757	506.32	365.31	505.317	C25H48NO7P	[M+H]+	LPE 20:2	Lipids	LPE	-	B	11073	12638	12896	59924	60806	56664	83194	80810	99479	Not Detected	Not Detected	Not Detected	15615	14122	14637	32722	40268	38162	30767	--	--
Complex lipids	pmb0864	426.26	285.24	425.254	C19H40NO7P	[M+H]+	LPE 14:0	Lipids	LPE	-	A	26942	28530	36975	18594	25351	20887	14904	15169	13826	12708	16125	14118	12561	14147	11230	20438	15264	21193	21518	C14837	ko00591
Complex lipids	pmb0880	482.32	341.31	481.317	C23H48NO7P	[M+H]+	LPE 18:0(2nd isomer)	Lipids	LPE	-	B	202100	200660	231200	42259	46655	42241	673120	617870	707700	51264	72236	65191	12428	5454.2	13599	158310	153700	178940	171760	C01850	ko00350,ko01100
Complex lipids	Lmhp008688	500.28	359.26	499.27	C25H42NO7P	[M+H]+	LPE 20:5	Lipids	LPE	-	B	9401.5	7112.5	6532.8	53855	45477	44733	14844	21731	31463	13850	11644	13571	9969.9	16468	12500	15236	27127	19874	18442	--	--
Complex lipids	Lmhp008337	426.26	285.24	425.254	C19H40NO7P	[M+H]+	LPE 14:0(2nd isomer)	Lipids	LPE	-	A	48120	62049	49354	73858	64866	84392	15354	23474	14858	21504	25481	36999	Not Detected	Not Detected	Not Detected	42835	37255	45874	41868	C00455	ko00760,ko01100
Complex lipids	pmb0874	478.29	337.27	477.286	C23H44NO7P	[M+H]+	LPE 18:2(2nd isomer)	Lipids	LPE	-	A	110790	103920	109820	12912	14393	14225	125330	140050	134570	7878.1	7821	5891	Not Detected	Not Detected	Not Detected	70177	61344	64041	56290	C05598	ko00360
Complex lipids	Lmhp009802	504.31	363.29	503.301	C25H46NO7P	[M+H]+	LPE 20:3(2nd isomer)	Lipids	LPE	-	B	946200	917080	1030800	88018	120720	107700	65816	68503	61779	Not Detected	Not Detected	Not Detected	Not Detected	Not Detected	Not Detected	381400	421410	377630	356840	C10445	--
Complex lipids	pmb0883	482.32	341.31	481.317	C23H48NO7P	[M+H]+	LPE 18:0	Lipids	LPE	69747-55-3	B	1829.7	1802.6	2878.4	12763	15680	10847	3244.1	2523.6	4205.2	Not Detected	Not Detected	Not Detected	Not Detected	Not Detected	Not Detected	4743.8	4078	3644.1	5066.8	--	--
Complex lipids	Lmhp010908	536.37	184.07	535.364	C27H54NO7P	[M+H]+	LPC 19:1	Lipids	LPC	-	B	21307000	21192000	18608000	12679000	10113000	12327000	12428000	15368000	10077000	12073000	13170000	11846000	9073600	10866000	11069000	12402000	19665000	15276000	18036000	C01235	ko00052,ko01100
Complex lipids	pmb2406	510.36	184.07	509.348	C25H52NO7P	[M+H]+	LPC 17:0	Lipids	LPC	50930-23-9	A	10774000	9442700	10439000	19819000	20008000	21120000	15638000	15732000	15582000	4594400	4993800	4861600	6958700	6401700	6671000	14216000	14361000	15185000	15435000	C00387	ko00230,ko01100,ko02010
Complex lipids	pma1303	492.31	184.07	491.301	C24H46NO7P	[M+H]+	LPC 16:2	Lipids	LPC	-	B	4951500	4741100	4655800	410090	361960	451590	4515000	4775600	5514800	126810	171940	154860	4863300	5454700	4324800	5097100	6117300	5678100	6612000	C00311	ko00020,ko00630,ko01100,ko01110,ko01200,ko01210,ko01230
Complex lipids	Lmhp011549	550.39	184.07	549.379	C28H56NO7P	[M+H]+	LPC 20:1	Lipids	LPC	-	A	4864900	4315900	4133900	1034400	1065400	1143600	4282500	3873100	3803200	709310	681010	665560	3548200	3425200	3365400	6042100	6020700	6182600	5945300	C00761	ko00940
Complex lipids	Lmhp009129	482.32	184.07	481.317	C23H48NO7P	[M+H]+	LPC 15:0(2nd isomer)	Lipids	LPC	-	A	1677900	1955700	1619000	3688200	3710300	3893700	4202000	4741200	4122800	2557500	2349600	2502500	2880700	2768100	2235600	2877300	2972000	3336900	3226200	C00137	ko00052,ko00053,ko00562,ko01100,ko01110,ko02010,ko04070
Complex lipids	Lmhp010190	522.36	184.07	521.348	C26H52NO7P	[M+H]+	LPC 18:1(2nd isomer)	Lipids	LPC	-	A	1381200	1772200	1215700	1642400	1300600	1272900	3153600	1780500	1586800	2297600	2777100	2761500	2167000	1710300	3635000	2678100	2837600	2807000	2925900	C00383	ko00061,ko00240,ko00410,ko01100,ko01212
Complex lipids	pmp001281	522.36	184.07	521.348	C26H52NO7P	[M+H]+	LPC 18:1	Lipids	LPC	-	A	933470	954210	853360	2423800	2479000	3233600	293370	394230	344090	1579400	1754500	1847700	1684600	1727500	1746800	1458400	1253800	1186600	1806500	C00148	ko00330,ko00332,ko00970,ko01100,ko01110,ko01230,ko02010
Complex lipids	pmd0130	468.31	184.07	467.301	C22H46NO7P	[M+H]+	LPC 14:0	Lipids	LPC	20559-16-4	A	820140	806900	774310	504620	843910	510010	12806000	11747000	8962500	2741100	3057300	3593200	1566900	1614600	1625100	2532000	2622000	3006400	3027500	--	--
Complex lipids	pmb0863	492.31	184.07	491.301	C24H46NO7P	[M+H]+	LPC 16:2(2nd isomer)	Lipids	LPC	-	A	978210	1019400	977770	1151000	1139200	1095400	4706500	5142500	5039800	267080	274510	275650	1527300	1485800	1520800	2230100	2024700	1894300	2156800	--	--
Complex lipids	pmd0132	496.34	184.07	495.332	C24H50NO7P	[M+H]+	LPC 16:0(2nd isomer)	Lipids	LPC	-	A	437380	391830	538040	498510	493460	544510	274580	455250	374020	568220	586230	611570	363420	452750	444250	392440	395790	360640	340330	--	--
Complex lipids	pmb0854	518.32	184.07	517.317	C26H48NO7P	[M+H]+	LPC 18:3	Lipids	LPC	-	A	862030	713230	629150	222530	177780	166140	465810	466740	434000	192790	179810	171880	310710	154820	526870	443730	462190	382590	468340	C03196	ko00310,ko01100
Complex lipids	Lmhp007598	534.36	184.07	533.348	C27H52NO7P	[M+H]+	LPC 19:2(2nd isomer)	Lipids	LPC	-	B	349700	319800	330230	79649	82964	83743	213630	223690	209350	41347	44922	46414	248730	263060	257480	283060	282610	280490	264180	C00214	ko00240,ko01100
Complex lipids	pmp001270	494.32	184.07	493.317	C24H48NO7P	[M+H]+	LPC 16:1	Lipids	LPC	76790-27-7	A	126440	98931	132020	130160	84980	104530	85949	120360	117830	267300	138140	174830	173770	159350	183360	112930	126670	120580	108720	C01035	ko00330,ko01100
Complex lipids	pmb0865	518.32	184.07	517.317	C26H48NO7P	[M+H]+	LPC 18:3(2nd isomer)	Lipids	LPC	-	A	66479	81419	86326	95717	77018	100560	71890	54490	71839	116170	153510	140150	168310	204960	194610	78809	64917	79074	85860	C00106	ko00240,ko00410,ko00770,ko01100
Complex lipids	pmb2319	482.32	184.07	481.317	C23H48NO7P	[M+H]+	LPC 15:0	Lipids	LPC	108273-89-8	A	136040	216840	186140	197410	229430	172340	130820	161540	162160	138010	146190	133110	154240	109830	173290	184510	143990	147200	143960	C00197	ko00010,ko00030,ko00260,ko00270,ko00561,ko00630,ko00710,ko01100,ko01110,ko01200,ko01230
Complex lipids	mws0126	524.37	184.07	523.364	C26H54NO7P	[M+H]+	LPC 18:0	Lipids	LPC	19420-57-6	A	150080	146000	150590	148620	149880	135370	32754	32454	34879	76436	72300	63488	149940	118720	164370	76641	140660	125200	162130	C00006	ko00195,ko00480,ko00760,ko01100
Complex lipids	pmb2260	480.31	184.07	479.301	C23H46NO7P	[M+H]+	LPC 15:1	Lipids	LPC	-	B	136670	134520	145480	79039	76450	65707	178950	225870	169360	322090	283710	258390	133070	117030	183230	196960	180310	201670	178750	C00333	ko00040,ko00053,ko00520,ko01100,ko02010
Complex lipids	Lmhp009890	546.36	184.07	545.348	C28H52NO7P	[M+H]+	LPC 20:3	Lipids	LPC	1199257-41-4	B	26574	26458	28862	42853	48591	39524	645920	587770	629150	28029	33823	33369	130700	133270	123790	122290	125480	133560	139920	C10434	ko00940,ko00941,ko00945,ko01100,ko01110
Complex lipids	Lmhp008718	506.32	184.07	505.317	C25H48NO7P	[M+H]+	LPC 17:2	Lipids	LPC	-	A	142960	113570	128320	87706	89809	92843	100260	99731	96908	46861	54518	34572	104620	112390	112080	82916	83060	89736	82571	--	--
Complex lipids	pmp001273	520.34	184.07	519.332	C26H50NO7P	[M+H]+	LPC 18:2	Lipids	LPC	-	A	94738	83796	80788	996090	1008700	851260	120600	91948	115590	642890	836900	840030	86966	96823	116510	211860	227810	224300	236240	C00121	ko00030,ko01100,ko02010
Complex lipids	Lmhp008833	494.32	184.07	493.317	C24H48NO7P	[M+H]+	LPC 16:1(2nd isomer)	Lipids	LPC	-	A	120410	208480	182300	2023300	1669100	1588700	315120	348690	399750	379760	274460	406400	70383	Not Detected	141270	329460	396830	371710	467350	C00122	ko00020,ko00190,ko00220,ko00250,ko00350,ko00360,ko00620,ko00650,ko00760,ko01100,ko01110,ko01200
Complex lipids	pmd0146	548.37	184.07	547.364	C28H54NO7P	[M+H]+	LPC 20:2(2nd isomer)	Lipids	LPC	-	B	110010	95127	96248	27781	29959	26999	35729	39108	34607	3935.4	3889.7	2713.5	61045	65459	53716	95559	117080	117150	106150	--	--
Complex lipids	pmp001251	520.34	184.07	519.332	C26H50NO7P	[M+H]+	LPC 18:2(2nd isomer)	Lipids	LPC	-	A	8964.3	14073	9414	76778	42197	72366	18868	15069	25436	99644	83122	93316	47207	62382	64958	24686	36217	30818	23462	C00898	ko00630,ko01100
Complex lipids	Lmhp009590	508.34	184.07	507.332	C25H50NO7P	[M+H]+	LPC 17:1	Lipids	LPC	-	A	30388	26316	21865	80739	71164	79494	75693	107290	92781	54375	55040	48740	40642	38116	40807	52693	53555	56608	58030	C01161	ko00350,ko01100
Complex lipids	Lmhp010515	510.36	184.07	509.348	C25H52NO7P	[M+H]+	LPC 17:0(2nd isomer)	Lipids	LPC	-	B	71338	70016	62435	84090	89074	91597	101680	105190	100220	4714.4	3829.7	6686.8	40323	25151	39297	162950	169300	167690	173470	--	--
Complex lipids	pmd0147	548.37	184.07	547.364	C28H54NO7P	[M+H]+	LPC 20:2	Lipids	LPC	-	B	126100	121050	107770	220710	216430	228760	50487	51487	61579	78244	85398	73909	33196	25260	40819	65035	77723	83574	95310	C00360	ko00230,ko01100
Complex lipids	Lmhp007840	534.36	184.07	533.348	C27H52NO7P	[M+H]+	LPC 19:2	Lipids	LPC	-	B	45844	41790	45825	49751	49895	54227	59594	56272	65683	7527.1	10742	17447	32094	37666	40998	30787	25888	31323	37445	C00881	ko00240,ko01100,ko02010
Complex lipids	pmb0862	440.28	184.07	439.27	C20H42NO7P	[M+H]+	LPC 12:0	Lipids	LPC	20559-18-6	B	227120	201570	220510	393320	381830	429160	138200	106020	122070	222480	282470	291490	17332	20567	22008	30180	49477	44226	90944	C00003	ko00190,ko00730,ko00760,ko01100
Complex lipids	pmb0855	496.34	184.07	495.332	C24H50NO7P	[M+H]+	LPC 16:0	Lipids	LPC	17364-16-8	A	27046	15231	16956	76499	52350	58134	44641	41231	48668	49471	21192	32215	15270	17392	9224.5	41292	58631	67259	70405	--	--
Note:The asterisk (*) indicates isomers. Level A and Level B represents the compound is identified with high confidence or medium confidence, with a matching score greater than 0.7 or between 0.5 and 0.7, respectively. Mix01 to mix04 represent QC samples.
