# Supplementary material for: Liquid Chromatography‒Tandem Mass Spectrometry Analysis of Primary Metabolites and Phenolic Acids Across Five Citrus Species
Source: Curr Issues Mol Biol. 2025 Mar 26;47(4):223. doi: 10.3390/cimb47040223 (PMC12026233; doi:10.3390/cimb47040223)
Supplement: Supplementary file 1 [file cimb-47-00223-s001.zip › Table S2.xlsx]

## Sheet: decreased levels
Metabolites	Class II	kumquat	orah mandarin	lemon	sweet orange	pomelo
Citric Acid	Organic acids	695200	12268000	5902900	7.66377e+06	6.12387e+06
Guanosine	Nucleotides and derivatives	4816600	1.56507e+07	4.87133e+06	4977900	6.40257e+06
Cytarabine	Nucleotides and derivatives	670560	8.18793e+06	2.75783e+06	3.78987e+06	3.98677e+06
LPE 16:0	LPE	2.54213e+06	7.18047e+07	31553000	5.35173e+07	2.92293e+07
LPE 16:0 (2nd isomer)	LPE	2.31553e+06	5.86513e+07	4.08183e+07	4.91147e+07	20508000
LPE 18:1 (2nd isomer)	LPE	1.0315e+06	5.32763e+07	1.77763e+07	4.63717e+07	2.00653e+07
LPE 18:1	LPE	1.09083e+06	4.07887e+07	15312000	20300000	1.49477e+07
LPE 18:3 (2nd isomer)	LPE	923950	15505000	9.87377e+06	1.44753e+07	12138000
LPE 16:1(2nd isomer)	LPE	17920.3	7600000	6326300	4502500	6.72527e+06
LPC 18:1	LPC	2100100	7.31723e+07	3.33423e+07	55914000	6.69517e+07
LPC 18:1 (2nd isomer)	LPC	3.24587e+06	53278000	15162000	2.74633e+07	17613000
LPC 16:0	LPC	457570	20695000	12914000	2.03157e+07	1.75977e+07
LPC 16:1	LPC	161970	14059000	8.02393e+06	1.01181e+07	7.86643e+06
LPC 18:2	LPC	412280	1.24033e+07	6.82697e+06	27367000	7332500
LPC 18:3 (2nd isomer)	LPC	1847600	11263000	4.48437e+06	8.04013e+06	5.03423e+06
LPC 16:1 (2nd isomer)	LPC	68921.7	8706200	6.82977e+06	3595900	7.37177e+06
LPC 18:3	LPC	856420	7.11293e+06	6.67713e+06	2.55907e+06	2.15973e+06
L-Lysine	Amino acids and derivatives	3719100	1.90573e+07	1.18097e+07	1.52837e+07	10640000
L-Glutamine	Amino acids and derivatives	3.29733e+06	1.76653e+07	8.88803e+06	1.14983e+07	7.90897e+06
L-Aspartic Acid	Amino acids and derivatives	1.77563e+07	2.72467e+07	4.84133e+06	7.37037e+06	4545300

## Sheet: increased levels
Metabolites	Class II	kumquat	orahmandarin	lemon	sweet orange	pomelo
D-Xylonic acid	Organic acids	2.36173e+07	1.46693e+07	6.76633e+06	1.57033e+07	1.17647e+07
2-Hydroxyhexadecanoic acid	Organic acids	10795000	2.13003e+06	312793	4612200	148210
Salicylic acid-2-O-glucoside	Phenolic acids	6425200	557687	894220	1.60897e+06	456497
Gluconic acid	Saccharides and Alcohols	4.76763e+06	1.23687e+06	840993	2.08267e+06	2.95073e+06
