# Supplementary material for: Liquid Chromatography‒Tandem Mass Spectrometry Analysis of Primary Metabolites and Phenolic Acids Across Five Citrus Species
Source: Curr Issues Mol Biol. 2025 Mar 26;47(4):223. doi: 10.3390/cimb47040223 (PMC12026233; doi:10.3390/cimb47040223)
Supplement: Supplementary file 1 [file cimb-47-00223-s001.zip › Table S3.xlsx]

## Sheet: Sheet1
mw ID	Compounds	Retention time (Rt, min)	Declustering Potential (DP)	Collision Energy (CE)
mws0262	L-Tartaric acid	0.84	-20	-20
mws0214	D-Sorbitol	0.77	-40	-30
pme0519	D-Sucrose*	0.82	-80	-20
mws1164	D-Fructose*	0.78	-50	-30
Hmfn000531	L-Ascorbic acid (Vitamin C)	1.1	-50	-30
pme0516	Inositol	0.74	-60	-20
mws4170	D-Glucose*	0.78	-50	-30
pmf0139	D-Galactose*	0.78	-20	-30
mws1489	Stearic Acid	10.84	-50	-10
mws0275	L-Malic acid	0.86	-20	-20
mws0281	Citric Acid	0.89	-20	-20
pmb0855	LPC 16:0	8.87	40	40
mws0126	LPC 18:0	10.02	50	30
pmp001281	LPC 18:1	9.15	50	30
pmb0862	LPC 12:0	6.75	60	40
mws0282	L-Tryptophan	2.56	-40	-20
mws0219	L-Aspartic Acid	0.74	-40	-20
mws0260	L-Arginine	0.77	20	20
pme0006	L-Proline	0.84	40	20
