# Supplementary material for: Liquid Chromatography‒Tandem Mass Spectrometry Analysis of Primary Metabolites and Phenolic Acids Across Five Citrus Species
Source: Curr Issues Mol Biol. 2025 Mar 26;47(4):223. doi: 10.3390/cimb47040223 (PMC12026233; doi:10.3390/cimb47040223)
Supplement: Supplementary file 1 [file cimb-47-00223-s001.zip › Table S4.xlsx]

## Sheet: kumquat-vs-pomelo
id	Classification_level1	Classification_level2	Term	ListHits	ListTotal	PopHits	PopTotal	p-value	q-value	Enrichment_score	Substances
ko05230	Human Diseases	Cancer: overview	Central carbon metabolism in cancer	8	41	30	6282	8.42275e-12	5.88236e-10	40.8585	C00031,C00042,C00049,C00062,C00064,C00149,C00158,C00311
ko02010	Environmental Information Processing	Membrane transport	ABC transporters	11	41	93	6282	8.9807e-12	5.88236e-10	18.1227	C00031,C00047,C00049,C00062,C00064,C00089,C00183,C00212,C00243,C01083,C05402
ko00970	Genetic Information Processing	Translation	Aminoacyl-tRNA biosynthesis	9	41	52	6282	2.53217e-11	1.10571e-09	26.5188	C00047,C00049,C00062,C00064,C00073,C00078,C00079,C00082,C00183
ko00052	Metabolism	Carbohydrate metabolism	Galactose metabolism	7	41	46	6282	1.30916e-08	4.28751e-07	23.316	C00031,C00089,C00124,C00159,C00243,C01235,C05402
ko04974	Organismal Systems	Digestive system	Protein digestion and absorption	6	41	29	6282	2.24634e-08	5.23335e-07	31.7006	C00047,C00049,C00062,C00064,C00079,C00483
ko02060	Environmental Information Processing	Membrane transport	Phosphotransferase system (PTS)	7	41	50	6282	2.39695e-08	5.23335e-07	21.4507	C00031,C00072,C00089,C00124,C00159,C00243,C01083
ko04922	Organismal Systems	Endocrine system	Glucagon signaling pathway	5	41	25	6282	4.44451e-07	8.31758e-06	30.6439	C00031,C00042,C00149,C00158,C00311
ko00250	Metabolism	Amino acid metabolism	Alanine, aspartate and glutamate metabolism	5	41	28	6282	8.10415e-07	1.32705e-05	27.3606	C00042,C00049,C00064,C00158,C00334
ko00470	Metabolism	Metabolism of other amino acids	D-Amino acid metabolism	6	41	69	6282	4.67879e-06	6.81025e-05	13.3234	C00047,C00049,C00062,C00064,C00073,C00079
ko02020	Environmental Information Processing	Signal transduction	Two-component system	5	41	41	6282	5.80644e-06	7.60643e-05	18.6853	C00031,C00042,C00064,C00149,C00158
ko00020	Metabolism	Carbohydrate metabolism	Citrate cycle (TCA cycle)	4	41	20	6282	7.01755e-06	8.35726e-05	30.6439	C00042,C00149,C00158,C00311
ko04742	Organismal Systems	Sensory system	Taste transduction	4	41	25	6282	1.7895e-05	0.000195354	24.5151	C00089,C00149,C00158,C00334
ko04973	Organismal Systems	Digestive system	Carbohydrate digestion and absorption	4	41	26	6282	2.10491e-05	0.000197422	23.5722	C00031,C00089,C00124,C00243
ko04727	Organismal Systems	Nervous system	GABAergic synapse	3	41	9	6282	2.10985e-05	0.000197422	51.0732	C00042,C00064,C00334
ko00630	Metabolism	Carbohydrate metabolism	Glyoxylate and dicarboxylate metabolism	5	41	64	6282	5.29136e-05	0.000462112	11.9703	C00042,C00064,C00149,C00158,C00311
ko00997	Metabolism	Biosynthesis of other secondary metabolites	Biosynthesis of various other secondary metabolites	5	41	67	6282	6.60674e-05	0.000540927	11.4343	C00047,C00049,C00078,C00079,C00082
ko00400	Metabolism	Amino acid metabolism	Phenylalanine, tyrosine and tryptophan biosynthesis	4	41	35	6282	7.06566e-05	0.000544471	17.5108	C00078,C00079,C00082,C00296
ko00966	Metabolism	Biosynthesis of other secondary metabolites	Glucosinolate biosynthesis	5	41	77	6282	0.000128842	0.000915936	9.94932	C00073,C00078,C00079,C00082,C00183
ko04080	Environmental Information Processing	Signaling molecules and interaction	Neuroactive ligand-receptor interaction	4	41	41	6282	0.000132846	0.000915936	14.9482	C00049,C00212,C00334,C00483
ko00720	Metabolism	Energy metabolism	Carbon fixation pathways in prokaryotes	4	41	44	6282	0.000175577	0.00115003	13.929	C00042,C00149,C00158,C00311
ko00460	Metabolism	Metabolism of other amino acids	Cyanoamino acid metabolism	4	41	45	6282	0.000191801	0.00119647	13.6195	C00049,C00079,C00082,C00183
ko00360	Metabolism	Amino acid metabolism	Phenylalanine metabolism	4	41	49	6282	0.000267655	0.00159377	12.5077	C00042,C00079,C00082,C05853
ko00999	Metabolism	Biosynthesis of other secondary metabolites	Biosynthesis of various plant secondary metabolites	6	41	149	6282	0.000364658	0.00207697	6.16991	C00049,C00073,C00078,C00079,C00082,C08972
ko00220	Metabolism	Amino acid metabolism	Arginine biosynthesis	3	41	23	6282	0.00041744	0.00227852	19.9852	C00049,C00062,C00064
ko04024	Environmental Information Processing	Signal transduction	cAMP signaling pathway	3	41	25	6282	0.000537237	0.00281512	18.3863	C00042,C00212,C00334
ko02030	Cellular Processes	Cell motility	Bacterial chemotaxis	2	41	6	6282	0.000613205	0.00308961	51.0732	C00049,C00124
ko05032	Human Diseases	Substance dependence	Morphine addiction	2	41	9	6282	0.00145352	0.00705229	34.0488	C00212,C00334
ko00500	Metabolism	Carbohydrate metabolism	Starch and sucrose metabolism	3	41	37	6282	0.00171898	0.00804236	12.4232	C00031,C00089,C01083
ko05034	Human Diseases	Substance dependence	Alcoholism	2	41	10	6282	0.00180941	0.00817352	30.6439	C00082,C00212
ko00261	Metabolism	Biosynthesis of other secondary metabolites	Monobactam biosynthesis	3	41	39	6282	0.00200365	0.00874927	11.7861	C00049,C00062,C00082
ko04917	Organismal Systems	Endocrine system	Prolactin signaling pathway	2	41	11	6282	0.00220237	0.00930678	27.8581	C00031,C00082
ko00260	Metabolism	Amino acid metabolism	Glycine, serine and threonine metabolism	3	41	48	6282	0.00364099	0.0149053	9.57622	C00049,C00078,C01026
ko00230	Metabolism	Nucleotide metabolism	Purine metabolism	4	41	101	6282	0.00403933	0.0159343	6.0681	C00064,C00212,C00387,C06196
ko04066	Environmental Information Processing	Signal transduction	HIF-1 signaling pathway	2	41	15	6282	0.00413562	0.0159343	20.4293	C00031,C00072
ko04964	Organismal Systems	Excretory system	Proximal tubule bicarbonate reclamation	2	41	17	6282	0.00531259	0.0194724	18.0258	C00064,C00149
ko00760	Metabolism	Metabolism of cofactors and vitamins	Nicotinate and nicotinamide metabolism	3	41	55	6282	0.00535119	0.0194724	8.35743	C00042,C00049,C00334
ko00310	Metabolism	Amino acid metabolism	Lysine degradation	3	41	56	6282	0.00562868	0.0199286	8.20819	C00042,C00047,C00408
ko00940	Metabolism	Biosynthesis of other secondary metabolites	Phenylpropanoid biosynthesis	3	41	58	6282	0.00620928	0.0214057	7.92515	C00079,C00082,C00761
ko00710	Metabolism	Energy metabolism	Carbon fixation in photosynthetic organisms	2	41	21	6282	0.00806915	0.0271041	14.5923	C00049,C00149
ko00270	Metabolism	Amino acid metabolism	Cysteine and methionine metabolism	3	41	67	6282	0.00925766	0.0303188	6.86058	C00049,C00073,C00170
ko00960	Metabolism	Biosynthesis of other secondary metabolites	Tropane, piperidine and pyridine alkaloid biosynthesis	3	41	72	6282	0.0112695	0.0360075	6.38415	C00047,C00079,C00408
ko05012	Human Diseases	Neurodegenerative disease	Parkinson disease	2	41	26	6282	0.0122338	0.0381577	11.7861	C00082,C00212
ko04932	Human Diseases	Endocrine and metabolic disease	Non-alcoholic fatty liver disease (NAFLD)	1	41	2	6282	0.0130116	0.03964	76.6098	C00031
ko00350	Metabolism	Amino acid metabolism	Tyrosine metabolism	3	41	78	6282	0.0139935	0.0416624	5.89306	C00042,C00082,C00483
ko00770	Metabolism	Metabolism of cofactors and vitamins	Pantothenate and CoA biosynthesis	2	41	30	6282	0.0161077	0.0468914	10.2146	C00049,C00183
ko00680	Metabolism	Energy metabolism	Methane metabolism	3	41	86	6282	0.0181618	0.0497159	5.34487	C00082,C00149,C00483
ko00410	Metabolism	Metabolism of other amino acids	beta-Alanine metabolism	2	41	32	6282	0.0182165	0.0497159	9.57622	C00049,C00334
ko00620	Metabolism	Carbohydrate metabolism	Pyruvate metabolism	2	41	32	6282	0.0182165	0.0497159	9.57622	C00042,C00149
ko04113	Cellular Processes	Cell growth and death	Meiosis - yeast	1	41	3	6282	0.0194553	0.0509729	51.0732	C00031
ko05211	Human Diseases	Cancer: specific types	Renal cell carcinoma	1	41	3	6282	0.0194553	0.0509729	51.0732	C00149
ko00300	Metabolism	Amino acid metabolism	Lysine biosynthesis	2	41	35	6282	0.0215856	0.0554454	8.7554	C00047,C00049
ko00030	Metabolism	Carbohydrate metabolism	Pentose phosphate pathway	2	41	37	6282	0.0239645	0.060372	8.28214	C00031,C00257
ko04142	Cellular Processes	Transport and catabolism	Lysosome	1	41	4	6282	0.025858	0.061589	38.3049	C00159
ko04150	Environmental Information Processing	Signal transduction	mTOR signaling pathway	1	41	4	6282	0.025858	0.061589	38.3049	C00062
ko04910	Organismal Systems	Endocrine system	Insulin signaling pathway	1	41	4	6282	0.025858	0.061589	38.3049	C00031
ko04068	Environmental Information Processing	Signal transduction	FoxO signaling pathway	1	41	5	6282	0.0322199	0.0753714	30.6439	C00031
ko00998	Metabolism	Biosynthesis of other secondary metabolites	Biosynthesis of various antibiotics	3	41	108	6282	0.0328414	0.0754776	4.2561	C00049,C00062,C00082
ko00650	Metabolism	Carbohydrate metabolism	Butanoate metabolism	2	41	47	6282	0.0373419	0.0814338	6.51998	C00042,C00334
ko04916	Organismal Systems	Endocrine system	Melanogenesis	1	41	6	6282	0.0385412	0.0814338	25.5366	C00082
ko04930	Human Diseases	Endocrine and metabolic disease	Type II diabetes mellitus	1	41	6	6282	0.0385412	0.0814338	25.5366	C00031
ko04933	Human Diseases	Endocrine and metabolic disease	AGE-RAGE signaling pathway in diabetic complications	1	41	6	6282	0.0385412	0.0814338	25.5366	C00031
ko05142	Human Diseases	Infectious disease: parasitic	Chagas disease (American trypanosomiasis)	1	41	6	6282	0.0385412	0.0814338	25.5366	C00062
ko04361	Organismal Systems	Development and regeneration	Axon regeneration	1	41	7	6282	0.0448222	0.0917455	21.8885	C00078
ko05033	Human Diseases	Substance dependence	Nicotine addiction	1	41	7	6282	0.0448222	0.0917455	21.8885	C00334
ko04724	Organismal Systems	Nervous system	Glutamatergic synapse	1	41	8	6282	0.0510632	0.0969461	19.1524	C00064
ko04915	Organismal Systems	Endocrine system	Estrogen signaling pathway	1	41	8	6282	0.0510632	0.0969461	19.1524	C00334
ko05030	Human Diseases	Substance dependence	Cocaine addiction	1	41	8	6282	0.0510632	0.0969461	19.1524	C00082
ko05111	Cellular Processes	Cellular community - prokaryotes	Biofilm formation - Vibrio cholerae	1	41	8	6282	0.0510632	0.0969461	19.1524	C00031
ko05143	Human Diseases	Infectious disease: parasitic	African trypanosomiasis	1	41	8	6282	0.0510632	0.0969461	19.1524	C00078
ko04929	Organismal Systems	Endocrine system	GnRH secretion	1	41	9	6282	0.0572644	0.107166	17.0244	C00334
ko00331	Metabolism	Biosynthesis of other secondary metabolites	Clavulanic acid biosynthesis	1	41	10	6282	0.0634261	0.113819	15.322	C00062
ko04022	Environmental Information Processing	Signal transduction	cGMP-PKG signaling pathway	1	41	10	6282	0.0634261	0.113819	15.322	C00212
ko05031	Human Diseases	Substance dependence	Amphetamine addiction	1	41	10	6282	0.0634261	0.113819	15.322	C00082
ko00240	Metabolism	Nucleotide metabolism	Pyrimidine metabolism	2	41	64	6282	0.0649999	0.115067	4.78811	C00064,C00475
ko04625	Organismal Systems	Immune system	C-type lectin receptor signaling pathway	1	41	11	6282	0.0695485	0.121478	13.929	C00159
ko00330	Metabolism	Amino acid metabolism	Arginine and proline metabolism	2	41	69	6282	0.0741285	0.127023	4.44115	C00062,C00334
ko04728	Organismal Systems	Nervous system	Dopaminergic synapse	1	41	12	6282	0.0756318	0.127023	12.7683	C00082
ko04911	Organismal Systems	Endocrine system	Insulin secretion	1	41	12	6282	0.0756318	0.127023	12.7683	C00031
ko04270	Organismal Systems	Circulatory system	Vascular smooth muscle contraction	1	41	13	6282	0.0816763	0.133745	11.7861	C00212
ko05146	Human Diseases	Infectious disease: parasitic	Amoebiasis	1	41	13	6282	0.0816763	0.133745	11.7861	C00062
ko00996	Metabolism	Biosynthesis of other secondary metabolites	Biosynthesis of various alkaloids	2	41	76	6282	0.0875518	0.13839	4.03209	C00078,C00079
ko04923	Organismal Systems	Endocrine system	Regulation of lipolysis in adipocytes	1	41	14	6282	0.0876823	0.13839	10.9443	C00212
ko05014	Human Diseases	Neurodegenerative disease	Amyotrophic lateral sclerosis (ALS)	1	41	14	6282	0.0876823	0.13839	10.9443	C00062
ko04071	Environmental Information Processing	Signal transduction	Sphingolipid signaling pathway	1	41	15	6282	0.0936499	0.146049	10.2146	C00212
ko00901	Metabolism	Biosynthesis of other secondary metabolites	Indole alkaloid biosynthesis	2	41	81	6282	0.0975549	0.149941	3.7832	C00031,C00078
ko00190	Metabolism	Energy metabolism	Oxidative phosphorylation	1	41	16	6282	0.0995794	0.149941	9.57622	C00042
ko04978	Organismal Systems	Digestive system	Mineral absorption	1	41	16	6282	0.0995794	0.149941	9.57622	C00124
ko04726	Organismal Systems	Nervous system	Serotonergic synapse	1	41	17	6282	0.105471	0.155244	9.01291	C00078
ko04924	Organismal Systems	Endocrine system	Renin secretion	1	41	17	6282	0.105471	0.155244	9.01291	C00212
ko00311	Metabolism	Biosynthesis of other secondary metabolites	Penicillin and cephalosporin biosynthesis	1	41	18	6282	0.111325	0.16204	8.5122	C00183
ko00910	Metabolism	Energy metabolism	Nitrogen metabolism	1	41	19	6282	0.117142	0.165006	8.06418	C00064
ko01055	Metabolism	Metabolism of terpenoids and polyketides	Biosynthesis of vancomycin group antibiotics	1	41	19	6282	0.117142	0.165006	8.06418	C00082
ko04931	Human Diseases	Endocrine and metabolic disease	Insulin resistance	1	41	19	6282	0.117142	0.165006	8.06418	C00031
ko04152	Environmental Information Processing	Signal transduction	AMPK signaling pathway	1	41	22	6282	0.13437	0.185289	6.96452	C00031
ko04976	Organismal Systems	Digestive system	Bile secretion	1	41	22	6282	0.13437	0.185289	6.96452	C00031
ko00290	Metabolism	Amino acid metabolism	Valine, leucine and isoleucine biosynthesis	1	41	23	6282	0.140039	0.189125	6.66172	C00183
ko00965	Metabolism	Biosynthesis of other secondary metabolites	Betalain biosynthesis	1	41	23	6282	0.140039	0.189125	6.66172	C00082
ko00521	Metabolism	Biosynthesis of other secondary metabolites	Streptomycin biosynthesis	1	41	24	6282	0.145673	0.190831	6.38415	C00031
ko01053	Metabolism	Metabolism of terpenoids and polyketides	Biosynthesis of siderophore group nonribosomal peptides	1	41	24	6282	0.145673	0.190831	6.38415	C00158
ko05200	Human Diseases	Cancer: overview	Pathways in cancer	1	41	24	6282	0.145673	0.190831	6.38415	C00149
ko00930	Metabolism	Xenobiotics biodegradation and metabolism	Caprolactam degradation	1	41	26	6282	0.156831	0.203415	5.89306	C02378
ko01523	Human Diseases	Drug resistance: antineoplastic	Antifolate resistance	1	41	28	6282	0.167848	0.213476	5.47213	C00073
ko05022	Human Diseases	Neurodegenerative disease	Pathways of neurodegeneration - multiple diseases	1	41	28	6282	0.167848	0.213476	5.47213	C00062
ko00750	Metabolism	Metabolism of cofactors and vitamins	Vitamin B6 metabolism	1	41	29	6282	0.173303	0.216216	5.28343	C00064
ko00780	Metabolism	Metabolism of cofactors and vitamins	Biotin metabolism	1	41	29	6282	0.173303	0.216216	5.28343	C00047
ko00520	Metabolism	Carbohydrate metabolism	Amino sugar and nucleotide sugar metabolism	2	41	118	6282	0.179427	0.221745	2.59694	C00031,C00159
ko00010	Metabolism	Carbohydrate metabolism	Glycolysis / Gluconeogenesis	1	41	31	6282	0.184109	0.223318	4.94256	C00031
ko00730	Metabolism	Metabolism of cofactors and vitamins	Thiamine metabolism	1	41	31	6282	0.184109	0.223318	4.94256	C00082
ko00401	Metabolism	Biosynthesis of other secondary metabolites	Novobiocin biosynthesis	1	41	32	6282	0.189461	0.227701	4.78811	C00082
ko00920	Metabolism	Energy metabolism	Sulfur metabolism	1	41	33	6282	0.194778	0.231963	4.64302	C00042
ko00660	Metabolism	Carbohydrate metabolism	C5-Branched dibasic acid metabolism	1	41	35	6282	0.20531	0.24014	4.3777	C00490
ko05415	Human Diseases	Cardiovascular disease	Diabetic cardiomyopathy	1	41	35	6282	0.20531	0.24014	4.3777	C00031
ko00950	Metabolism	Biosynthesis of other secondary metabolites	Isoquinoline alkaloid biosynthesis	2	41	131	6282	0.210318	0.24382	2.33923	C00082,C00483
ko04977	Organismal Systems	Digestive system	Vitamin digestion and absorption	1	41	37	6282	0.215708	0.247875	4.14107	C00072
ko00480	Metabolism	Metabolism of other amino acids	Glutathione metabolism	1	41	38	6282	0.220857	0.251585	4.03209	C00072
ko00908	Metabolism	Metabolism of terpenoids and polyketides	Zeatin biosynthesis	1	41	39	6282	0.225973	0.255194	3.92871	C00170
ko00280	Metabolism	Amino acid metabolism	Valine, leucine and isoleucine degradation	1	41	41	6282	0.236108	0.262119	3.73706	C00183
ko00640	Metabolism	Carbohydrate metabolism	Propanoate metabolism	1	41	41	6282	0.236108	0.262119	3.73706	C00042
ko02024	Cellular Processes	Cellular community - prokaryotes	Quorum sensing	1	41	42	6282	0.241126	0.265441	3.64808	C00334
ko00340	Metabolism	Amino acid metabolism	Histidine metabolism	1	41	47	6282	0.265739	0.290099	3.25999	C00049
ko00404	Metabolism	Biosynthesis of other secondary metabolites	Staurosporine biosynthesis	1	41	48	6282	0.270567	0.292928	3.19207	C00078
ko00983	Metabolism	Xenobiotics biodegradation and metabolism	Drug metabolism - other enzymes	1	41	52	6282	0.289573	0.310935	2.94653	C16614
ko00051	Metabolism	Carbohydrate metabolism	Fructose and mannose metabolism	1	41	55	6282	0.303509	0.32325	2.78581	C00159
ko00061	Metabolism	Lipid metabolism	Fatty acid biosynthesis	1	41	56	6282	0.308095	0.325487	2.73606	C06424
ko00053	Metabolism	Carbohydrate metabolism	Ascorbate and aldarate metabolism	1	41	57	6282	0.312651	0.327659	2.68806	C00072
ko00040	Metabolism	Carbohydrate metabolism	Pentose and glucuronate interconversions	1	41	59	6282	0.321677	0.334442	2.59694	C00502
ko01059	Metabolism	Metabolism of terpenoids and polyketides	Biosynthesis of enediyne antibiotics	1	41	63	6282	0.339381	0.350071	2.43206	C00082
ko00130	Metabolism	Metabolism of cofactors and vitamins	Ubiquinone and other terpenoid-quinone biosynthesis	1	41	71	6282	0.373449	0.382201	2.15802	C00082
ko00524	Metabolism	Biosynthesis of other secondary metabolites	Neomycin, kanamycin and gentamicin biosynthesis	1	41	81	6282	0.41363	0.420042	1.8916	C00031
ko00361	Metabolism	Xenobiotics biodegradation and metabolism	Chlorocyclohexane and chlorobenzene degradation	1	41	83	6282	0.421359	0.421359	1.84602	C00042
ko00380	Metabolism	Amino acid metabolism	Tryptophan metabolism	1	41	83	6282	0.421359	0.421359	1.84602	C00078

## Sheet: kumquat-vs-sweet orange
id	Classification_level1	Classification_level2	Term	ListHits	ListTotal	PopHits	PopTotal	p-value	q-value	Enrichment_score	Substances
ko04974	Organismal Systems	Digestive system	Protein digestion and absorption	5	26	29	6282	8.9745e-08	9.42323e-06	41.6578	C00047,C00049,C00064,C00079,C00483
ko00970	Genetic Information Processing	Translation	Aminoacyl-tRNA biosynthesis	5	26	52	6282	1.84169e-06	9.66888e-05	23.2322	C00047,C00049,C00064,C00079,C00082
ko00250	Metabolism	Amino acid metabolism	Alanine, aspartate and glutamate metabolism	4	26	28	6282	4.41401e-06	0.000154216	34.5165	C00042,C00049,C00064,C00158
ko05230	Human Diseases	Cancer: overview	Central carbon metabolism in cancer	4	26	30	6282	5.87489e-06	0.000154216	32.2154	C00042,C00049,C00064,C00158
ko02010	Environmental Information Processing	Membrane transport	ABC transporters	5	26	93	6282	3.28312e-05	0.000689456	12.9901	C00047,C00049,C00064,C00212,C00243
ko00230	Metabolism	Nucleotide metabolism	Purine metabolism	5	26	101	6282	4.89271e-05	0.000856224	11.9612	C00020,C00064,C00212,C00387,C06196
ko00940	Metabolism	Biosynthesis of other secondary metabolites	Phenylpropanoid biosynthesis	4	26	58	6282	8.40729e-05	0.00126109	16.6631	C00079,C00082,C01197,C01494
ko04024	Environmental Information Processing	Signal transduction	cAMP signaling pathway	3	26	25	6282	0.0001363	0.00158546	28.9938	C00020,C00042,C00212
ko00997	Metabolism	Biosynthesis of other secondary metabolites	Biosynthesis of various other secondary metabolites	4	26	67	6282	0.000148093	0.00158546	14.4248	C00047,C00049,C00079,C00082
ko05012	Human Diseases	Neurodegenerative disease	Parkinson disease	3	26	26	6282	0.000153656	0.00158546	27.8787	C00020,C00082,C00212
ko00470	Metabolism	Metabolism of other amino acids	D-Amino acid metabolism	4	26	69	6282	0.000166096	0.00158546	14.0067	C00047,C00049,C00064,C00079
ko00908	Metabolism	Metabolism of terpenoids and polyketides	Zeatin biosynthesis	3	26	39	6282	0.000521158	0.00396747	18.5858	C00020,C00029,C00170
ko04727	Organismal Systems	Nervous system	GABAergic synapse	2	26	9	6282	0.000582557	0.00396747	53.6923	C00042,C00064
ko05032	Human Diseases	Substance dependence	Morphine addiction	2	26	9	6282	0.000582557	0.00396747	53.6923	C00020,C00212
ko02020	Environmental Information Processing	Signal transduction	Two-component system	3	26	41	6282	0.000604566	0.00396747	17.6792	C00042,C00064,C00158
ko04080	Environmental Information Processing	Signaling molecules and interaction	Neuroactive ligand-receptor interaction	3	26	41	6282	0.000604566	0.00396747	17.6792	C00049,C00212,C00483
ko04022	Environmental Information Processing	Signal transduction	cGMP-PKG signaling pathway	2	26	10	6282	0.000726344	0.00423701	48.3231	C00020,C00212
ko05034	Human Diseases	Substance dependence	Alcoholism	2	26	10	6282	0.000726344	0.00423701	48.3231	C00082,C00212
ko00460	Metabolism	Metabolism of other amino acids	Cyanoamino acid metabolism	3	26	45	6282	0.000795979	0.00439883	16.1077	C00049,C00079,C00082
ko00360	Metabolism	Amino acid metabolism	Phenylalanine metabolism	3	26	49	6282	0.0010222	0.00536656	14.7928	C00042,C00079,C00082
ko04923	Organismal Systems	Endocrine system	Regulation of lipolysis in adipocytes	2	26	14	6282	0.00145395	0.00720069	34.5165	C00020,C00212
ko00310	Metabolism	Amino acid metabolism	Lysine degradation	3	26	56	6282	0.00150872	0.00720069	12.9437	C00042,C00047,C00408
ko04924	Organismal Systems	Endocrine system	Renin secretion	2	26	17	6282	0.00215641	0.00970574	28.4253	C00020,C00212
ko00630	Metabolism	Carbohydrate metabolism	Glyoxylate and dicarboxylate metabolism	3	26	64	6282	0.00221846	0.00970574	11.3257	C00042,C00064,C00158
ko00020	Metabolism	Carbohydrate metabolism	Citrate cycle (TCA cycle)	2	26	20	6282	0.00298973	0.0125465	24.1615	C00042,C00158
ko00960	Metabolism	Biosynthesis of other secondary metabolites	Tropane, piperidine and pyridine alkaloid biosynthesis	3	26	72	6282	0.00310676	0.0125465	10.0673	C00047,C00079,C00408
ko00350	Metabolism	Amino acid metabolism	Tyrosine metabolism	3	26	78	6282	0.00389836	0.0148156	9.2929	C00042,C00082,C00483
ko00220	Metabolism	Amino acid metabolism	Arginine biosynthesis	2	26	23	6282	0.00395083	0.0148156	21.01	C00049,C00064
ko04742	Organismal Systems	Sensory system	Taste transduction	2	26	25	6282	0.00466104	0.0163136	19.3292	C00020,C00158
ko04922	Organismal Systems	Endocrine system	Glucagon signaling pathway	2	26	25	6282	0.00466104	0.0163136	19.3292	C00042,C00158
ko00300	Metabolism	Amino acid metabolism	Lysine biosynthesis	2	26	35	6282	0.00901285	0.0295734	13.8066	C00047,C00049
ko00400	Metabolism	Amino acid metabolism	Phenylalanine, tyrosine and tryptophan biosynthesis	2	26	35	6282	0.00901285	0.0295734	13.8066	C00079,C00082
ko00261	Metabolism	Biosynthesis of other secondary metabolites	Monobactam biosynthesis	2	26	39	6282	0.0111113	0.035354	12.3905	C00049,C00082
ko00720	Metabolism	Energy metabolism	Carbon fixation pathways in prokaryotes	2	26	44	6282	0.0140069	0.0432565	10.9825	C00042,C00158
ko00052	Metabolism	Carbohydrate metabolism	Galactose metabolism	2	26	46	6282	0.0152473	0.045742	10.505	C00029,C00243
ko04150	Environmental Information Processing	Signal transduction	mTOR signaling pathway	1	26	4	6282	0.0164566	0.0467013	60.4038	C00020
ko04151	Environmental Information Processing	Signal transduction	PI3K-Akt signaling pathway	1	26	4	6282	0.0164566	0.0467013	60.4038	C00020
ko02060	Environmental Information Processing	Membrane transport	Phosphotransferase system (PTS)	2	26	50	6282	0.0178649	0.0493635	9.66462	C00072,C00243
ko04068	Environmental Information Processing	Signal transduction	FoxO signaling pathway	1	26	5	6282	0.0205299	0.0552729	48.3231	C00020
ko00760	Metabolism	Metabolism of cofactors and vitamins	Nicotinate and nicotinamide metabolism	2	26	55	6282	0.021385	0.0561355	8.78601	C00042,C00049
ko00999	Metabolism	Biosynthesis of other secondary metabolites	Biosynthesis of various plant secondary metabolites	3	26	149	6282	0.0228063	0.0571694	4.86474	C00049,C00079,C00082
ko00053	Metabolism	Carbohydrate metabolism	Ascorbate and aldarate metabolism	2	26	57	6282	0.0228678	0.0571694	8.47773	C00029,C00072
ko00040	Metabolism	Carbohydrate metabolism	Pentose and glucuronate interconversions	2	26	59	6282	0.0243922	0.0573697	8.19035	C00029,C00502
ko02030	Cellular Processes	Cell motility	Bacterial chemotaxis	1	26	6	6282	0.024587	0.0573697	40.2692	C00049
ko04916	Organismal Systems	Endocrine system	Melanogenesis	1	26	6	6282	0.024587	0.0573697	40.2692	C00082
ko00240	Metabolism	Nucleotide metabolism	Pyrimidine metabolism	2	26	64	6282	0.0283805	0.0647816	7.55048	C00064,C00299
ko00270	Metabolism	Amino acid metabolism	Cysteine and methionine metabolism	2	26	67	6282	0.0308915	0.0672262	7.2124	C00049,C00170
ko04211	Organismal Systems	Aging	Longevity regulating pathway	1	26	8	6282	0.0326527	0.0672262	30.2019	C00020
ko04724	Organismal Systems	Nervous system	Glutamatergic synapse	1	26	8	6282	0.0326527	0.0672262	30.2019	C00064
ko04740	Organismal Systems	Sensory system	Olfactory transduction	1	26	8	6282	0.0326527	0.0672262	30.2019	C00020
ko05030	Human Diseases	Substance dependence	Cocaine addiction	1	26	8	6282	0.0326527	0.0672262	30.2019	C00082
ko00130	Metabolism	Metabolism of cofactors and vitamins	Ubiquinone and other terpenoid-quinone biosynthesis	2	26	71	6282	0.0343722	0.0694054	6.80607	C00082,C14151
ko00966	Metabolism	Biosynthesis of other secondary metabolites	Glucosinolate biosynthesis	2	26	77	6282	0.0398665	0.0776127	6.27572	C00079,C00082
ko04928	Organismal Systems	Endocrine system	Parathyroid hormone synthesis, secretion and action	1	26	10	6282	0.0406543	0.0776127	24.1615	C00020
ko05031	Human Diseases	Substance dependence	Amphetamine addiction	1	26	10	6282	0.0406543	0.0776127	24.1615	C00082
ko04917	Organismal Systems	Endocrine system	Prolactin signaling pathway	1	26	11	6282	0.0446312	0.0836834	21.965	C00082
ko04728	Organismal Systems	Nervous system	Dopaminergic synapse	1	26	12	6282	0.0485922	0.0866473	20.1346	C00082
ko04927	Organismal Systems	Endocrine system	Cortisol synthesis and secretion	1	26	12	6282	0.0485922	0.0866473	20.1346	C00020
ko00680	Metabolism	Energy metabolism	Methane metabolism	2	26	86	6282	0.0486875	0.0866473	5.61896	C00082,C00483
ko04270	Organismal Systems	Circulatory system	Vascular smooth muscle contraction	1	26	13	6282	0.0525374	0.0904333	18.5858	C00212
ko04934	Human Diseases	Endocrine and metabolic disease	Cushing syndrome	1	26	13	6282	0.0525374	0.0904333	18.5858	C00020
ko04066	Environmental Information Processing	Signal transduction	HIF-1 signaling pathway	1	26	15	6282	0.0603808	0.100635	16.1077	C00072
ko04071	Environmental Information Processing	Signal transduction	Sphingolipid signaling pathway	1	26	15	6282	0.0603808	0.100635	16.1077	C00212
ko00190	Metabolism	Energy metabolism	Oxidative phosphorylation	1	26	16	6282	0.064279	0.105458	15.101	C00042
ko04964	Organismal Systems	Excretory system	Proximal tubule bicarbonate reclamation	1	26	17	6282	0.0681616	0.110107	14.2127	C00064
ko00998	Metabolism	Biosynthesis of other secondary metabolites	Biosynthesis of various antibiotics	2	26	108	6282	0.07285	0.115898	4.47436	C00049,C00082
ko00910	Metabolism	Energy metabolism	Nitrogen metabolism	1	26	19	6282	0.0758805	0.117168	12.7166	C00064
ko01055	Metabolism	Metabolism of terpenoids and polyketides	Biosynthesis of vancomycin group antibiotics	1	26	19	6282	0.0758805	0.117168	12.7166	C00082
ko00710	Metabolism	Energy metabolism	Carbon fixation in photosynthetic organisms	1	26	21	6282	0.0835379	0.125307	11.5055	C00049
ko04925	Organismal Systems	Endocrine system	Aldosterone synthesis and secretion	1	26	21	6282	0.0835379	0.125307	11.5055	C00020
ko04152	Environmental Information Processing	Signal transduction	AMPK signaling pathway	1	26	22	6282	0.0873437	0.12917	10.9825	C00020
ko00965	Metabolism	Biosynthesis of other secondary metabolites	Betalain biosynthesis	1	26	23	6282	0.0911343	0.132904	10.505	C00082
ko01053	Metabolism	Metabolism of terpenoids and polyketides	Biosynthesis of siderophore group nonribosomal peptides	1	26	24	6282	0.0949097	0.136514	10.0673	C00158
ko00950	Metabolism	Biosynthesis of other secondary metabolites	Isoquinoline alkaloid biosynthesis	2	26	131	6282	0.101393	0.143382	3.68878	C00082,C00483
ko04973	Organismal Systems	Digestive system	Carbohydrate digestion and absorption	1	26	26	6282	0.102415	0.143382	9.2929	C00243
ko00591	Metabolism	Lipid metabolism	Linoleic acid metabolism	1	26	28	6282	0.109861	0.14789	8.62912	C01595
ko01523	Human Diseases	Drug resistance: antineoplastic	Antifolate resistance	1	26	28	6282	0.109861	0.14789	8.62912	C00020
ko05022	Human Diseases	Neurodegenerative disease	Pathways of neurodegeneration - multiple diseases	1	26	28	6282	0.109861	0.14789	8.62912	C00020
ko00750	Metabolism	Metabolism of cofactors and vitamins	Vitamin B6 metabolism	1	26	29	6282	0.113562	0.14905	8.33156	C00064
ko00780	Metabolism	Metabolism of cofactors and vitamins	Biotin metabolism	1	26	29	6282	0.113562	0.14905	8.33156	C00047
ko00770	Metabolism	Metabolism of cofactors and vitamins	Pantothenate and CoA biosynthesis	1	26	30	6282	0.117248	0.151988	8.05385	C00049
ko00730	Metabolism	Metabolism of cofactors and vitamins	Thiamine metabolism	1	26	31	6282	0.120919	0.152098	7.79404	C00082
ko00401	Metabolism	Biosynthesis of other secondary metabolites	Novobiocin biosynthesis	1	26	32	6282	0.124575	0.152098	7.55048	C00082
ko00410	Metabolism	Metabolism of other amino acids	beta-Alanine metabolism	1	26	32	6282	0.124575	0.152098	7.55048	C00049
ko00620	Metabolism	Carbohydrate metabolism	Pyruvate metabolism	1	26	32	6282	0.124575	0.152098	7.55048	C00042
ko01051	Metabolism	Metabolism of terpenoids and polyketides	Biosynthesis of ansamycins	1	26	32	6282	0.124575	0.152098	7.55048	C00029
ko00920	Metabolism	Energy metabolism	Sulfur metabolism	1	26	33	6282	0.128217	0.154745	7.32168	C00042
ko00030	Metabolism	Carbohydrate metabolism	Pentose phosphate pathway	1	26	37	6282	0.142639	0.166412	6.53015	C00257
ko00500	Metabolism	Carbohydrate metabolism	Starch and sucrose metabolism	1	26	37	6282	0.142639	0.166412	6.53015	C00029
ko04977	Organismal Systems	Digestive system	Vitamin digestion and absorption	1	26	37	6282	0.142639	0.166412	6.53015	C00072
ko00480	Metabolism	Metabolism of other amino acids	Glutathione metabolism	1	26	38	6282	0.146208	0.166868	6.3583	C00072
ko00561	Metabolism	Lipid metabolism	Glycerolipid metabolism	1	26	38	6282	0.146208	0.166868	6.3583	C00029
ko00640	Metabolism	Carbohydrate metabolism	Propanoate metabolism	1	26	41	6282	0.156831	0.177068	5.89306	C00042
ko00340	Metabolism	Amino acid metabolism	Histidine metabolism	1	26	47	6282	0.177697	0.196402	5.14075	C00049
ko00650	Metabolism	Carbohydrate metabolism	Butanoate metabolism	1	26	47	6282	0.177697	0.196402	5.14075	C00042
ko00260	Metabolism	Amino acid metabolism	Glycine, serine and threonine metabolism	1	26	48	6282	0.181126	0.198107	5.03365	C00049
ko00983	Metabolism	Xenobiotics biodegradation and metabolism	Drug metabolism - other enzymes	1	26	52	6282	0.194705	0.210763	4.64645	C16614
ko00061	Metabolism	Lipid metabolism	Fatty acid biosynthesis	1	26	56	6282	0.208068	0.222929	4.31456	C06424
ko01059	Metabolism	Metabolism of terpenoids and polyketides	Biosynthesis of enediyne antibiotics	1	26	63	6282	0.23094	0.244937	3.83516	C00082
ko01040	Metabolism	Lipid metabolism	Biosynthesis of unsaturated fatty acids	1	26	69	6282	0.250039	0.262541	3.50167	C01595
ko00996	Metabolism	Biosynthesis of other secondary metabolites	Biosynthesis of various alkaloids	1	26	76	6282	0.271744	0.282506	3.17915	C00079
ko00524	Metabolism	Biosynthesis of other secondary metabolites	Neomycin, kanamycin and gentamicin biosynthesis	1	26	81	6282	0.286877	0.295314	2.98291	C00029
ko00361	Metabolism	Xenobiotics biodegradation and metabolism	Chlorocyclohexane and chlorobenzene degradation	1	26	83	6282	0.292845	0.298531	2.91103	C00042
ko00541	Metabolism	Glycan biosynthesis and metabolism	O-Antigen nucleotide sugar biosynthesis	1	26	90	6282	0.313357	0.31637	2.68462	C00029
ko00520	Metabolism	Carbohydrate metabolism	Amino sugar and nucleotide sugar metabolism	1	26	118	6282	0.38983	0.38983	2.04759	C00029

## Sheet: kumquat-vs-lemon
id	Classification_level1	Classification_level2	Term	ListHits	ListTotal	PopHits	PopTotal	p-value	q-value	Enrichment_score	Substances
ko00970	Genetic Information Processing	Translation	Aminoacyl-tRNA biosynthesis	8	36	52	6282	3.1913e-10	3.06365e-08	26.8462	C00047,C00049,C00062,C00064,C00073,C00078,C00079,C00135
ko00470	Metabolism	Metabolism of other amino acids	D-Amino acid metabolism	8	36	69	6282	3.31308e-09	1.59028e-07	20.2319	C00026,C00047,C00049,C00062,C00064,C00073,C00079,C00135
ko05230	Human Diseases	Cancer: overview	Central carbon metabolism in cancer	6	36	30	6282	1.23063e-08	3.93801e-07	34.9	C00026,C00049,C00062,C00064,C00158,C00311
ko00250	Metabolism	Amino acid metabolism	Alanine, aspartate and glutamate metabolism	5	36	28	6282	4.13979e-07	9.56477e-06	31.1607	C00026,C00049,C00064,C00158,C00334
ko04974	Organismal Systems	Digestive system	Protein digestion and absorption	5	36	29	6282	4.98165e-07	9.56477e-06	30.0862	C00047,C00049,C00062,C00064,C00079
ko00220	Metabolism	Amino acid metabolism	Arginine biosynthesis	4	36	23	6282	7.4451e-06	0.000119122	30.3478	C00026,C00049,C00062,C00064
ko04727	Organismal Systems	Nervous system	GABAergic synapse	3	36	9	6282	1.41826e-05	0.000194504	58.1667	C00026,C00064,C00334
ko00630	Metabolism	Carbohydrate metabolism	Glyoxylate and dicarboxylate metabolism	5	36	64	6282	2.76826e-05	0.000332192	13.6328	C00026,C00064,C00158,C00311,C03618
ko00997	Metabolism	Biosynthesis of other secondary metabolites	Biosynthesis of various other secondary metabolites	5	36	67	6282	3.46329e-05	0.000369418	13.0224	C00026,C00047,C00049,C00078,C00079
ko02010	Environmental Information Processing	Membrane transport	ABC transporters	5	36	93	6282	0.000167405	0.00160709	9.38172	C00047,C00049,C00062,C00064,C00135
ko00020	Metabolism	Carbohydrate metabolism	Citrate cycle (TCA cycle)	3	36	20	6282	0.000184307	0.00160849	26.175	C00026,C00158,C00311
ko04922	Organismal Systems	Endocrine system	Glucagon signaling pathway	3	36	25	6282	0.000364595	0.00291676	20.94	C00026,C00158,C00311
ko00270	Metabolism	Amino acid metabolism	Cysteine and methionine metabolism	4	36	67	6282	0.000538566	0.0039771	10.4179	C00049,C00073,C00170,C00979
ko00410	Metabolism	Metabolism of other amino acids	beta-Alanine metabolism	3	36	32	6282	0.000764892	0.00524498	16.3594	C00049,C00135,C00334
ko00300	Metabolism	Amino acid metabolism	Lysine biosynthesis	3	36	35	6282	0.000997481	0.00563283	14.9571	C00026,C00047,C00049
ko00400	Metabolism	Amino acid metabolism	Phenylalanine, tyrosine and tryptophan biosynthesis	3	36	35	6282	0.000997481	0.00563283	14.9571	C00078,C00079,C00296
ko00660	Metabolism	Carbohydrate metabolism	C5-Branched dibasic acid metabolism	3	36	35	6282	0.000997481	0.00563283	14.9571	C00026,C02341,C03618
ko00908	Metabolism	Metabolism of terpenoids and polyketides	Zeatin biosynthesis	3	36	39	6282	0.00137109	0.00731247	13.4231	C00029,C00170,C00979
ko00999	Metabolism	Biosynthesis of other secondary metabolites	Biosynthesis of various plant secondary metabolites	5	36	149	6282	0.00146185	0.00738619	5.8557	C00049,C00073,C00078,C00079,C08972
ko00720	Metabolism	Energy metabolism	Carbon fixation pathways in prokaryotes	3	36	44	6282	0.0019483	0.00935185	11.8977	C00026,C00158,C00311
ko00340	Metabolism	Amino acid metabolism	Histidine metabolism	3	36	47	6282	0.00235743	0.0107768	11.1383	C00026,C00049,C00135
ko00260	Metabolism	Amino acid metabolism	Glycine, serine and threonine metabolism	3	36	48	6282	0.00250475	0.0109298	10.9062	C00049,C00078,C01026
ko00998	Metabolism	Biosynthesis of other secondary metabolites	Biosynthesis of various antibiotics	4	36	108	6282	0.00318686	0.0127973	6.46296	C00026,C00049,C00062,C00979
ko04066	Environmental Information Processing	Signal transduction	HIF-1 signaling pathway	2	36	15	6282	0.00319933	0.0127973	23.2667	C00026,C00072
ko00310	Metabolism	Amino acid metabolism	Lysine degradation	3	36	56	6282	0.00389033	0.0146282	9.34821	C00026,C00047,C00408
ko00053	Metabolism	Carbohydrate metabolism	Ascorbate and aldarate metabolism	3	36	57	6282	0.0040904	0.0146282	9.18421	C00026,C00029,C00072
ko04964	Organismal Systems	Excretory system	Proximal tubule bicarbonate reclamation	2	36	17	6282	0.00411418	0.0146282	20.5294	C00026,C00064
ko00940	Metabolism	Biosynthesis of other secondary metabolites	Phenylpropanoid biosynthesis	3	36	58	6282	0.00429664	0.0147314	9.02586	C00079,C00761,C00852
ko00040	Metabolism	Carbohydrate metabolism	Pentose and glucuronate interconversions	3	36	59	6282	0.00450912	0.0149268	8.87288	C00026,C00029,C00502
ko00960	Metabolism	Biosynthesis of other secondary metabolites	Tropane, piperidine and pyridine alkaloid biosynthesis	3	36	72	6282	0.007862	0.0251584	7.27083	C00047,C00079,C00408
ko04742	Organismal Systems	Sensory system	Taste transduction	2	36	25	6282	0.00881823	0.0273081	13.96	C00158,C00334
ko00966	Metabolism	Biosynthesis of other secondary metabolites	Glucosinolate biosynthesis	3	36	77	6282	0.00945637	0.0283691	6.7987	C00073,C00078,C00079
ko00750	Metabolism	Metabolism of cofactors and vitamins	Vitamin B6 metabolism	2	36	29	6282	0.0117641	0.0342227	12.0345	C00064,C00250
ko04977	Organismal Systems	Digestive system	Vitamin digestion and absorption	2	36	37	6282	0.0187531	0.05295	9.43243	C00072,C00250
ko00261	Metabolism	Biosynthesis of other secondary metabolites	Monobactam biosynthesis	2	36	39	6282	0.0207164	0.0560296	8.94872	C00049,C00062
ko04142	Cellular Processes	Transport and catabolism	Lysosome	1	36	4	6282	0.0227317	0.0560296	43.625	C00159
ko04150	Environmental Information Processing	Signal transduction	mTOR signaling pathway	1	36	4	6282	0.0227317	0.0560296	43.625	C00062
ko02020	Environmental Information Processing	Signal transduction	Two-component system	2	36	41	6282	0.022762	0.0560296	8.5122	C00064,C00158
ko04080	Environmental Information Processing	Signaling molecules and interaction	Neuroactive ligand-receptor interaction	2	36	41	6282	0.022762	0.0560296	8.5122	C00049,C00334
ko00460	Metabolism	Metabolism of other amino acids	Cyanoamino acid metabolism	2	36	45	6282	0.0270918	0.0650204	7.75556	C00049,C00079
ko00052	Metabolism	Carbohydrate metabolism	Galactose metabolism	2	36	46	6282	0.0282226	0.0660821	7.58696	C00029,C00159
ko00650	Metabolism	Carbohydrate metabolism	Butanoate metabolism	2	36	47	6282	0.0293721	0.0671363	7.42553	C00026,C00334
ko00404	Metabolism	Biosynthesis of other secondary metabolites	Staurosporine biosynthesis	2	36	48	6282	0.0305403	0.068183	7.27083	C00078,C00135
ko00360	Metabolism	Amino acid metabolism	Phenylalanine metabolism	2	36	49	6282	0.0317268	0.0692221	7.12245	C00079,C05853
ko02060	Environmental Information Processing	Membrane transport	Phosphotransferase system (PTS)	2	36	50	6282	0.0329314	0.0692597	6.98	C00072,C00159
ko02030	Cellular Processes	Cell motility	Bacterial chemotaxis	1	36	6	6282	0.0339084	0.0692597	29.0833	C00049
ko05142	Human Diseases	Infectious disease: parasitic	Chagas disease (American trypanosomiasis)	1	36	6	6282	0.0339084	0.0692597	29.0833	C00062
ko00760	Metabolism	Metabolism of cofactors and vitamins	Nicotinate and nicotinamide metabolism	2	36	55	6282	0.039218	0.0757441	6.34545	C00049,C00334
ko04361	Organismal Systems	Development and regeneration	Axon regeneration	1	36	7	6282	0.03945	0.0757441	24.9286	C00078
ko05033	Human Diseases	Substance dependence	Nicotine addiction	1	36	7	6282	0.03945	0.0757441	24.9286	C00334
ko04724	Organismal Systems	Nervous system	Glutamatergic synapse	1	36	8	6282	0.0449608	0.0814384	21.8125	C00064
ko04915	Organismal Systems	Endocrine system	Estrogen signaling pathway	1	36	8	6282	0.0449608	0.0814384	21.8125	C00334
ko05143	Human Diseases	Infectious disease: parasitic	African trypanosomiasis	1	36	8	6282	0.0449608	0.0814384	21.8125	C00078
ko04929	Organismal Systems	Endocrine system	GnRH secretion	1	36	9	6282	0.0504407	0.088042	19.3889	C00334
ko05032	Human Diseases	Substance dependence	Morphine addiction	1	36	9	6282	0.0504407	0.088042	19.3889	C00334
ko00240	Metabolism	Nucleotide metabolism	Pyrimidine metabolism	2	36	64	6282	0.0515701	0.0884058	5.45312	C00064,C00475
ko00331	Metabolism	Biosynthesis of other secondary metabolites	Clavulanic acid biosynthesis	1	36	10	6282	0.0558901	0.0925078	17.45	C00062
ko00365	Metabolism	Xenobiotics biodegradation and metabolism	Furfural degradation	1	36	10	6282	0.0558901	0.0925078	17.45	C00026
ko00330	Metabolism	Amino acid metabolism	Arginine and proline metabolism	2	36	69	6282	0.0589604	0.0959355	5.05797	C00062,C00334
ko04122	Genetic Information Processing	Folding, sorting and degradation	Sulfur relay system	1	36	11	6282	0.0613091	0.0964865	15.8636	C00979
ko04625	Organismal Systems	Immune system	C-type lectin receptor signaling pathway	1	36	11	6282	0.0613091	0.0964865	15.8636	C00159
ko00996	Metabolism	Biosynthesis of other secondary metabolites	Biosynthesis of various alkaloids	2	36	76	6282	0.0698806	0.108202	4.59211	C00078,C00079
ko05146	Human Diseases	Infectious disease: parasitic	Amoebiasis	1	36	13	6282	0.0720566	0.1098	13.4231	C00062
ko05014	Human Diseases	Neurodegenerative disease	Amyotrophic lateral sclerosis (ALS)	1	36	14	6282	0.0773853	0.116078	12.4643	C00062
ko04726	Organismal Systems	Nervous system	Serotonergic synapse	1	36	17	6282	0.0931937	0.13764	10.2647	C00078
ko00910	Metabolism	Energy metabolism	Nitrogen metabolism	1	36	19	6282	0.103586	0.150671	9.18421	C00064
ko00230	Metabolism	Nucleotide metabolism	Purine metabolism	2	36	101	6282	0.113436	0.160747	3.45545	C00064,C00387
ko00710	Metabolism	Energy metabolism	Carbon fixation in photosynthetic organisms	1	36	21	6282	0.113862	0.160747	8.30952	C00049
ko00430	Metabolism	Metabolism of other amino acids	Taurine and hypotaurine metabolism	1	36	24	6282	0.129063	0.177	7.27083	C00026
ko01053	Metabolism	Metabolism of terpenoids and polyketides	Biosynthesis of siderophore group nonribosomal peptides	1	36	24	6282	0.129063	0.177	7.27083	C00158
ko00945	Metabolism	Biosynthesis of other secondary metabolites	Stilbenoid, diarylheptanoid and gingerol biosynthesis	1	36	25	6282	0.134073	0.178764	6.98	C00852
ko04024	Environmental Information Processing	Signal transduction	cAMP signaling pathway	1	36	25	6282	0.134073	0.178764	6.98	C00334
ko00930	Metabolism	Xenobiotics biodegradation and metabolism	Caprolactam degradation	1	36	26	6282	0.139055	0.182867	6.71154	C02378
ko00520	Metabolism	Carbohydrate metabolism	Amino sugar and nucleotide sugar metabolism	2	36	118	6282	0.146164	0.18813	2.95763	C00029,C00159
ko01523	Human Diseases	Drug resistance: antineoplastic	Antifolate resistance	1	36	28	6282	0.148936	0.18813	6.23214	C00073
ko05022	Human Diseases	Neurodegenerative disease	Pathways of neurodegeneration - multiple diseases	1	36	28	6282	0.148936	0.18813	6.23214	C00062
ko00780	Metabolism	Metabolism of cofactors and vitamins	Biotin metabolism	1	36	29	6282	0.153835	0.191794	6.01724	C00047
ko00770	Metabolism	Metabolism of cofactors and vitamins	Pantothenate and CoA biosynthesis	1	36	30	6282	0.158706	0.195331	5.81667	C00049
ko01051	Metabolism	Metabolism of terpenoids and polyketides	Biosynthesis of ansamycins	1	36	32	6282	0.168368	0.204599	5.45312	C00029
ko00920	Metabolism	Energy metabolism	Sulfur metabolism	1	36	33	6282	0.173158	0.20779	5.28788	C00979
ko00030	Metabolism	Carbohydrate metabolism	Pentose phosphate pathway	1	36	37	6282	0.192052	0.224811	4.71622	C00257
ko00500	Metabolism	Carbohydrate metabolism	Starch and sucrose metabolism	1	36	37	6282	0.192052	0.224811	4.71622	C00029
ko00480	Metabolism	Metabolism of other amino acids	Glutathione metabolism	1	36	38	6282	0.19671	0.224811	4.59211	C00072
ko00561	Metabolism	Lipid metabolism	Glycerolipid metabolism	1	36	38	6282	0.19671	0.224811	4.59211	C00029
ko00785	Metabolism	Metabolism of cofactors and vitamins	Lipoic acid metabolism	1	36	40	6282	0.205946	0.232598	4.3625	C00026
ko02024	Cellular Processes	Cellular community - prokaryotes	Quorum sensing	1	36	42	6282	0.21508	0.240089	4.15476	C00334
ko00071	Metabolism	Lipid metabolism	Fatty acid degradation	1	36	50	6282	0.250603	0.276528	3.49	C00517
ko00983	Metabolism	Xenobiotics biodegradation and metabolism	Drug metabolism - other enzymes	1	36	52	6282	0.259237	0.282804	3.35577	C16614
ko00051	Metabolism	Carbohydrate metabolism	Fructose and mannose metabolism	1	36	55	6282	0.272007	0.2934	3.17273	C00159
ko00130	Metabolism	Metabolism of cofactors and vitamins	Ubiquinone and other terpenoid-quinone biosynthesis	1	36	71	6282	0.336578	0.359017	2.45775	C14151
ko00941	Metabolism	Biosynthesis of other secondary metabolites	Flavonoid biosynthesis	1	36	74	6282	0.348049	0.367173	2.35811	C00852
ko00524	Metabolism	Biosynthesis of other secondary metabolites	Neomycin, kanamycin and gentamicin biosynthesis	1	36	81	6282	0.37407	0.386137	2.15432	C00029
ko00901	Metabolism	Biosynthesis of other secondary metabolites	Indole alkaloid biosynthesis	1	36	81	6282	0.37407	0.386137	2.15432	C00078
ko00380	Metabolism	Amino acid metabolism	Tryptophan metabolism	1	36	83	6282	0.381317	0.38943	2.10241	C00078
ko00627	Metabolism	Xenobiotics biodegradation and metabolism	Aminobenzoate degradation	1	36	86	6282	0.392035	0.396162	2.02907	C00870
ko00541	Metabolism	Glycan biosynthesis and metabolism	O-Antigen nucleotide sugar biosynthesis	1	36	90	6282	0.406046	0.406046	1.93889	C00029

## Sheet: kumquat-vs-orahmandarin
ID	Classification_level1	Classification_level2	Term	ListHits	ListTotal	PopHits	PopTotal	p-value	q-value	Enrichment_score	Substances
ko05230	Human Diseases	Cancer: overview	Central carbon metabolism in cancer	7	32	30	6282	8.28157e-11	7.22261e-09	45.8062	C00031,C00042,C00049,C00062,C00064,C00158,C00311
ko00970	Genetic Information Processing	Translation	Aminoacyl-tRNA biosynthesis	8	32	52	6282	1.13742e-10	7.22261e-09	30.2019	C00047,C00049,C00062,C00064,C00078,C00079,C00082,C00135
ko00250	Metabolism	Amino acid metabolism	Alanine, aspartate and glutamate metabolism	5	32	28	6282	2.23859e-07	7.84768e-06	35.0558	C00042,C00049,C00064,C00158,C00334
ko04974	Organismal Systems	Digestive system	Protein digestion and absorption	5	32	29	6282	2.69525e-07	7.84768e-06	33.847	C00047,C00049,C00062,C00064,C00079
ko02010	Environmental Information Processing	Membrane transport	ABC transporters	7	32	93	6282	3.08964e-07	7.84768e-06	14.7762	C00031,C00047,C00049,C00062,C00064,C00135,C00212
ko00470	Metabolism	Metabolism of other amino acids	D-Amino acid metabolism	6	32	69	6282	1.0191e-06	2.1571e-05	17.0707	C00047,C00049,C00062,C00064,C00079,C00135
ko04922	Organismal Systems	Endocrine system	Glucagon signaling pathway	4	32	25	6282	6.50955e-06	0.000118102	31.41	C00031,C00042,C00158,C00311
ko04727	Organismal Systems	Nervous system	GABAergic synapse	3	32	9	6282	9.88067e-06	0.000156856	65.4375	C00042,C00064,C00334
ko00997	Metabolism	Biosynthesis of other secondary metabolites	Biosynthesis of various other secondary metabolites	5	32	67	6282	1.91196e-05	0.000269798	14.6502	C00047,C00049,C00078,C00079,C00082
ko02020	Environmental Information Processing	Signal transduction	Two-component system	4	32	41	6282	4.92173e-05	0.00062506	19.1524	C00031,C00042,C00064,C00158
ko00360	Metabolism	Amino acid metabolism	Phenylalanine metabolism	4	32	49	6282	0.000100071	0.00114708	16.0255	C00042,C00079,C00082,C05853
ko02060	Environmental Information Processing	Membrane transport	Phosphotransferase system (PTS)	4	32	50	6282	0.000108386	0.00114708	15.705	C00031,C00072,C00124,C00159
ko00020	Metabolism	Carbohydrate metabolism	Citrate cycle (TCA cycle)	3	32	20	6282	0.000129079	0.001261	29.4469	C00042,C00158,C00311
ko00940	Metabolism	Biosynthesis of other secondary metabolites	Phenylpropanoid biosynthesis	4	32	58	6282	0.00019405	0.00168023	13.5388	C00079,C00082,C00761,C02947
ko00220	Metabolism	Amino acid metabolism	Arginine biosynthesis	3	32	23	6282	0.000198452	0.00168023	25.606	C00049,C00062,C00064
ko04024	Environmental Information Processing	Signal transduction	cAMP signaling pathway	3	32	25	6282	0.000255952	0.00203162	23.5575	C00042,C00212,C00334
ko00630	Metabolism	Carbohydrate metabolism	Glyoxylate and dicarboxylate metabolism	4	32	64	6282	0.000284446	0.00212498	12.2695	C00042,C00064,C00158,C00311
ko02030	Cellular Processes	Cell motility	Bacterial chemotaxis	2	32	6	6282	0.000372338	0.00262705	65.4375	C00049,C00124
ko00410	Metabolism	Metabolism of other amino acids	beta-Alanine metabolism	3	32	32	6282	0.000538755	0.00360115	18.4043	C00049,C00135,C00334
ko00400	Metabolism	Amino acid metabolism	Phenylalanine, tyrosine and tryptophan biosynthesis	3	32	35	6282	0.00070358	0.00446773	16.8268	C00078,C00079,C00082
ko05032	Human Diseases	Substance dependence	Morphine addiction	2	32	9	6282	0.000885112	0.00535282	43.625	C00212,C00334
ko00261	Metabolism	Biosynthesis of other secondary metabolites	Monobactam biosynthesis	3	32	39	6282	0.000968939	0.00559342	15.101	C00049,C00062,C00082
ko05034	Human Diseases	Substance dependence	Alcoholism	2	32	10	6282	0.00110287	0.00593944	39.2625	C00082,C00212
ko04080	Environmental Information Processing	Signaling molecules and interaction	Neuroactive ligand-receptor interaction	3	32	41	6282	0.00112241	0.00593944	14.3643	C00049,C00212,C00334
ko04917	Organismal Systems	Endocrine system	Prolactin signaling pathway	2	32	11	6282	0.00134367	0.00674131	35.6932	C00031,C00082
ko00720	Metabolism	Energy metabolism	Carbon fixation pathways in prokaryotes	3	32	44	6282	0.00138011	0.00674131	13.3849	C00042,C00158,C00311
ko00460	Metabolism	Metabolism of other amino acids	Cyanoamino acid metabolism	3	32	45	6282	0.00147359	0.00693133	13.0875	C00049,C00079,C00082
ko00052	Metabolism	Carbohydrate metabolism	Galactose metabolism	3	32	46	6282	0.00157096	0.00712544	12.803	C00031,C00124,C00159
ko00260	Metabolism	Amino acid metabolism	Glycine, serine and threonine metabolism	3	32	48	6282	0.00177763	0.00778478	12.2695	C00049,C00078,C01026
ko04066	Environmental Information Processing	Signal transduction	HIF-1 signaling pathway	2	32	15	6282	0.00253277	0.0107221	26.175	C00031,C00072
ko00760	Metabolism	Metabolism of cofactors and vitamins	Nicotinate and nicotinamide metabolism	3	32	55	6282	0.00263199	0.0107827	10.708	C00042,C00049,C00334
ko00310	Metabolism	Amino acid metabolism	Lysine degradation	3	32	56	6282	0.00277139	0.010999	10.5167	C00042,C00047,C00408
ko01040	Metabolism	Lipid metabolism	Biosynthesis of unsaturated fatty acids	3	32	69	6282	0.00500872	0.019276	8.53533	C01595,C06426,C06427
ko00960	Metabolism	Biosynthesis of other secondary metabolites	Tropane, piperidine and pyridine alkaloid biosynthesis	3	32	72	6282	0.00564282	0.0210776	8.17969	C00047,C00079,C00408
ko00999	Metabolism	Biosynthesis of other secondary metabolites	Biosynthesis of various plant secondary metabolites	4	32	149	6282	0.00652059	0.0236604	5.27013	C00049,C00078,C00079,C00082
ko00966	Metabolism	Biosynthesis of other secondary metabolites	Glucosinolate biosynthesis	3	32	77	6282	0.00680299	0.0239994	7.64854	C00078,C00079,C00082
ko04742	Organismal Systems	Sensory system	Taste transduction	2	32	25	6282	0.00701041	0.0240628	15.705	C00158,C00334
ko04973	Organismal Systems	Digestive system	Carbohydrate digestion and absorption	2	32	26	6282	0.00757058	0.0246529	15.101	C00031,C00124
ko05012	Human Diseases	Neurodegenerative disease	Parkinson disease	2	32	26	6282	0.00757058	0.0246529	15.101	C00082,C00212
ko00591	Metabolism	Lipid metabolism	Linoleic acid metabolism	2	32	28	6282	0.00874957	0.0277799	14.0223	C01595,C06426
ko00750	Metabolism	Metabolism of cofactors and vitamins	Vitamin B6 metabolism	2	32	29	6282	0.00936798	0.0290179	13.5388	C00064,C00250
ko04932	Human Diseases	Endocrine and metabolic disease	Non-alcoholic fatty liver disease (NAFLD)	1	32	2	6282	0.0101627	0.0307301	98.1562	C00031
ko00300	Metabolism	Amino acid metabolism	Lysine biosynthesis	2	32	35	6282	0.0134709	0.039786	11.2179	C00047,C00049
ko00230	Metabolism	Nucleotide metabolism	Purine metabolism	3	32	101	6282	0.014272	0.0410898	5.83106	C00064,C00212,C00387
ko00030	Metabolism	Carbohydrate metabolism	Pentose phosphate pathway	2	32	37	6282	0.0149833	0.0410898	10.6115	C00031,C00257
ko04977	Organismal Systems	Digestive system	Vitamin digestion and absorption	2	32	37	6282	0.0149833	0.0410898	10.6115	C00072,C00250
ko04113	Cellular Processes	Cell growth and death	Meiosis - yeast	1	32	3	6282	0.0152065	0.0410898	65.4375	C00031
ko00998	Metabolism	Biosynthesis of other secondary metabolites	Biosynthesis of various antibiotics	3	32	108	6282	0.0170695	0.0451632	5.45312	C00049,C00062,C00082
ko04142	Cellular Processes	Transport and catabolism	Lysosome	1	32	4	6282	0.0202253	0.050365	49.0781	C00159
ko04150	Environmental Information Processing	Signal transduction	mTOR signaling pathway	1	32	4	6282	0.0202253	0.050365	49.0781	C00062
ko04910	Organismal Systems	Endocrine system	Insulin signaling pathway	1	32	4	6282	0.0202253	0.050365	49.0781	C00031
ko00340	Metabolism	Amino acid metabolism	Histidine metabolism	2	32	47	6282	0.0235649	0.0564668	8.35372	C00049,C00135
ko00650	Metabolism	Carbohydrate metabolism	Butanoate metabolism	2	32	47	6282	0.0235649	0.0564668	8.35372	C00042,C00334
ko00404	Metabolism	Biosynthesis of other secondary metabolites	Staurosporine biosynthesis	2	32	48	6282	0.0245122	0.057649	8.17969	C00078,C00135
ko04068	Environmental Information Processing	Signal transduction	FoxO signaling pathway	1	32	5	6282	0.0252194	0.0582338	39.2625	C00031
ko04916	Organismal Systems	Endocrine system	Melanogenesis	1	32	6	6282	0.0301888	0.0649827	32.7188	C00082
ko04930	Human Diseases	Endocrine and metabolic disease	Type II diabetes mellitus	1	32	6	6282	0.0301888	0.0649827	32.7188	C00031
ko04933	Human Diseases	Endocrine and metabolic disease	AGE-RAGE signaling pathway in diabetic complications	1	32	6	6282	0.0301888	0.0649827	32.7188	C00031
ko05142	Human Diseases	Infectious disease: parasitic	Chagas disease (American trypanosomiasis)	1	32	6	6282	0.0301888	0.0649827	32.7188	C00062
ko04361	Organismal Systems	Development and regeneration	Axon regeneration	1	32	7	6282	0.0351337	0.0731471	28.0446	C00078
ko05033	Human Diseases	Substance dependence	Nicotine addiction	1	32	7	6282	0.0351337	0.0731471	28.0446	C00334
ko04724	Organismal Systems	Nervous system	Glutamatergic synapse	1	32	8	6282	0.0400541	0.0770738	24.5391	C00064
ko04915	Organismal Systems	Endocrine system	Estrogen signaling pathway	1	32	8	6282	0.0400541	0.0770738	24.5391	C00334
ko05030	Human Diseases	Substance dependence	Cocaine addiction	1	32	8	6282	0.0400541	0.0770738	24.5391	C00082
ko05111	Cellular Processes	Cellular community - prokaryotes	Biofilm formation - Vibrio cholerae	1	32	8	6282	0.0400541	0.0770738	24.5391	C00031
ko05143	Human Diseases	Infectious disease: parasitic	African trypanosomiasis	1	32	8	6282	0.0400541	0.0770738	24.5391	C00078
ko00240	Metabolism	Nucleotide metabolism	Pyrimidine metabolism	2	32	64	6282	0.0416625	0.0789721	6.13477	C00064,C00475
ko04929	Organismal Systems	Endocrine system	GnRH secretion	1	32	9	6282	0.0449502	0.0839511	21.8125	C00334
ko00330	Metabolism	Amino acid metabolism	Arginine and proline metabolism	2	32	69	6282	0.0477295	0.0878499	5.69022	C00062,C00334
ko00331	Metabolism	Biosynthesis of other secondary metabolites	Clavulanic acid biosynthesis	1	32	10	6282	0.0498221	0.0878807	19.6313	C00062
ko04022	Environmental Information Processing	Signal transduction	cGMP-PKG signaling pathway	1	32	10	6282	0.0498221	0.0878807	19.6313	C00212
ko05031	Human Diseases	Substance dependence	Amphetamine addiction	1	32	10	6282	0.0498221	0.0878807	19.6313	C00082
ko04625	Organismal Systems	Immune system	C-type lectin receptor signaling pathway	1	32	11	6282	0.05467	0.0951108	17.8466	C00159
ko00996	Metabolism	Biosynthesis of other secondary metabolites	Biosynthesis of various alkaloids	2	32	76	6282	0.0567293	0.0973597	5.16612	C00078,C00079
ko00350	Metabolism	Amino acid metabolism	Tyrosine metabolism	2	32	78	6282	0.059403	0.0981262	5.03365	C00042,C00082
ko04728	Organismal Systems	Nervous system	Dopaminergic synapse	1	32	12	6282	0.0594939	0.0981262	16.3594	C00082
ko04911	Organismal Systems	Endocrine system	Insulin secretion	1	32	12	6282	0.0594939	0.0981262	16.3594	C00031
ko00901	Metabolism	Biosynthesis of other secondary metabolites	Indole alkaloid biosynthesis	2	32	81	6282	0.0634947	0.102067	4.84722	C00031,C00078
ko04270	Organismal Systems	Circulatory system	Vascular smooth muscle contraction	1	32	13	6282	0.0642939	0.102067	15.101	C00212
ko05146	Human Diseases	Infectious disease: parasitic	Amoebiasis	1	32	13	6282	0.0642939	0.102067	15.101	C00062
ko04923	Organismal Systems	Endocrine system	Regulation of lipolysis in adipocytes	1	32	14	6282	0.0690702	0.106975	14.0223	C00212
ko05014	Human Diseases	Neurodegenerative disease	Amyotrophic lateral sclerosis (ALS)	1	32	14	6282	0.0690702	0.106975	14.0223	C00062
ko04071	Environmental Information Processing	Signal transduction	Sphingolipid signaling pathway	1	32	15	6282	0.0738229	0.112958	13.0875	C00212
ko00190	Metabolism	Energy metabolism	Oxidative phosphorylation	1	32	16	6282	0.078552	0.117366	12.2695	C00042
ko04978	Organismal Systems	Digestive system	Mineral absorption	1	32	16	6282	0.078552	0.117366	12.2695	C00124
ko04726	Organismal Systems	Nervous system	Serotonergic synapse	1	32	17	6282	0.0832578	0.120156	11.5478	C00078
ko04924	Organismal Systems	Endocrine system	Renin secretion	1	32	17	6282	0.0832578	0.120156	11.5478	C00212
ko04964	Organismal Systems	Excretory system	Proximal tubule bicarbonate reclamation	1	32	17	6282	0.0832578	0.120156	11.5478	C00064
ko00910	Metabolism	Energy metabolism	Nitrogen metabolism	1	32	19	6282	0.0925996	0.129232	10.3322	C00064
ko01055	Metabolism	Metabolism of terpenoids and polyketides	Biosynthesis of vancomycin group antibiotics	1	32	19	6282	0.0925996	0.129232	10.3322	C00082
ko04931	Human Diseases	Endocrine and metabolic disease	Insulin resistance	1	32	19	6282	0.0925996	0.129232	10.3322	C00031
ko00710	Metabolism	Energy metabolism	Carbon fixation in photosynthetic organisms	1	32	21	6282	0.101849	0.140596	9.34821	C00049
ko04152	Environmental Information Processing	Signal transduction	AMPK signaling pathway	1	32	22	6282	0.10644	0.143807	8.9233	C00031
ko04976	Organismal Systems	Digestive system	Bile secretion	1	32	22	6282	0.10644	0.143807	8.9233	C00031
ko00965	Metabolism	Biosynthesis of other secondary metabolites	Betalain biosynthesis	1	32	23	6282	0.111007	0.148399	8.53533	C00082
ko00521	Metabolism	Biosynthesis of other secondary metabolites	Streptomycin biosynthesis	1	32	24	6282	0.115552	0.15129	8.17969	C00031
ko01053	Metabolism	Metabolism of terpenoids and polyketides	Biosynthesis of siderophore group nonribosomal peptides	1	32	24	6282	0.115552	0.15129	8.17969	C00158
ko00945	Metabolism	Biosynthesis of other secondary metabolites	Stilbenoid, diarylheptanoid and gingerol biosynthesis	1	32	25	6282	0.120075	0.154756	7.8525	C02947
ko00520	Metabolism	Carbohydrate metabolism	Amino sugar and nucleotide sugar metabolism	2	32	118	6282	0.120636	0.154756	3.32733	C00031,C00159
ko05022	Human Diseases	Neurodegenerative disease	Pathways of neurodegeneration - multiple diseases	1	32	28	6282	0.133509	0.169556	7.01116	C00062
ko00780	Metabolism	Metabolism of cofactors and vitamins	Biotin metabolism	1	32	29	6282	0.137942	0.173452	6.7694	C00047
ko00770	Metabolism	Metabolism of cofactors and vitamins	Pantothenate and CoA biosynthesis	1	32	30	6282	0.142354	0.177245	6.54375	C00049
ko00010	Metabolism	Carbohydrate metabolism	Glycolysis / Gluconeogenesis	1	32	31	6282	0.146744	0.179197	6.33266	C00031
ko00730	Metabolism	Metabolism of cofactors and vitamins	Thiamine metabolism	1	32	31	6282	0.146744	0.179197	6.33266	C00082
ko00401	Metabolism	Biosynthesis of other secondary metabolites	Novobiocin biosynthesis	1	32	32	6282	0.151112	0.181049	6.13477	C00082
ko00620	Metabolism	Carbohydrate metabolism	Pyruvate metabolism	1	32	32	6282	0.151112	0.181049	6.13477	C00042
ko00920	Metabolism	Energy metabolism	Sulfur metabolism	1	32	33	6282	0.155458	0.184516	5.94886	C00042
ko05415	Human Diseases	Cardiovascular disease	Diabetic cardiomyopathy	1	32	35	6282	0.164086	0.192953	5.60893	C00031
ko00500	Metabolism	Carbohydrate metabolism	Starch and sucrose metabolism	1	32	37	6282	0.172629	0.201136	5.30574	C00031
ko00480	Metabolism	Metabolism of other amino acids	Glutathione metabolism	1	32	38	6282	0.176868	0.204202	5.16612	C00072
ko00640	Metabolism	Carbohydrate metabolism	Propanoate metabolism	1	32	41	6282	0.189461	0.216771	4.78811	C00042
ko02024	Cellular Processes	Cellular community - prokaryotes	Quorum sensing	1	32	42	6282	0.193617	0.219548	4.67411	C00334
ko00592	Metabolism	Lipid metabolism	alpha-Linolenic acid metabolism	1	32	44	6282	0.201867	0.226877	4.46165	C06427
ko00983	Metabolism	Xenobiotics biodegradation and metabolism	Drug metabolism - other enzymes	1	32	52	6282	0.234057	0.260748	3.77524	C16614
ko00051	Metabolism	Carbohydrate metabolism	Fructose and mannose metabolism	1	32	55	6282	0.245801	0.27145	3.56932	C00159
ko00053	Metabolism	Carbohydrate metabolism	Ascorbate and aldarate metabolism	1	32	57	6282	0.253533	0.277575	3.44408	C00072
ko00040	Metabolism	Carbohydrate metabolism	Pentose and glucuronate interconversions	1	32	59	6282	0.261189	0.283512	3.32733	C00502
ko01059	Metabolism	Metabolism of terpenoids and polyketides	Biosynthesis of enediyne antibiotics	1	32	63	6282	0.276272	0.297343	3.11607	C00082
ko00270	Metabolism	Amino acid metabolism	Cysteine and methionine metabolism	1	32	67	6282	0.291057	0.310624	2.93004	C00049
ko00130	Metabolism	Metabolism of cofactors and vitamins	Ubiquinone and other terpenoid-quinone biosynthesis	1	32	71	6282	0.305549	0.323372	2.76496	C00082
ko00941	Metabolism	Biosynthesis of other secondary metabolites	Flavonoid biosynthesis	1	32	74	6282	0.316229	0.33191	2.65287	C02947
ko00524	Metabolism	Biosynthesis of other secondary metabolites	Neomycin, kanamycin and gentamicin biosynthesis	1	32	81	6282	0.340534	0.354491	2.42361	C00031
ko00361	Metabolism	Xenobiotics biodegradation and metabolism	Chlorocyclohexane and chlorobenzene degradation	1	32	83	6282	0.347324	0.355727	2.36521	C00042
ko00380	Metabolism	Amino acid metabolism	Tryptophan metabolism	1	32	83	6282	0.347324	0.355727	2.36521	C00078
ko00627	Metabolism	Xenobiotics biodegradation and metabolism	Aminobenzoate degradation	1	32	86	6282	0.357381	0.360217	2.2827	C00870
ko00680	Metabolism	Energy metabolism	Methane metabolism	1	32	86	6282	0.357381	0.360217	2.2827	C00082
ko00950	Metabolism	Biosynthesis of other secondary metabolites	Isoquinoline alkaloid biosynthesis	1	32	131	6282	0.491376	0.491376	1.49857	C00082
